# Supplementary material for: Cryptic diversity of the subfamily Calaphidinae (Hemiptera: Aphididae) revealed by comprehensive DNA barcoding
Source: PLoS One. 2017 Apr 27;12(4):e0176582. doi: 10.1371/journal.pone.0176582 (PMC5407777; doi:10.1371/journal.pone.0176582)
Supplement: S2 Table — (XLSX) [file pone.0176582.s013.xlsx]

## Sheet: Sheet1
Cryptic Species	최초_보고	Molecular_species_No.	Morphospecies_No.	Genbank accession No.	Tribe	Subtribe	Genus	Subgenus	Species	species	Country	Locality	Plant family	host plant	Reference
		90	86	KR041524	Calaphidini	Calaphidina	Boernerina		occidentalis	Boernerina occidentalis	Canada	British Columbia, Stewart, Bear Glacier Provincial Park	unknown	unknown	Gwiazdowski et al., 2015
		55	53	KR030748	Calaphidini	Calaphidina	Boernerina		variabilis	Boernerina variabilis	Canada	Ontario, Manomin Lake	unknown	unknown	Gwiazdowski et al., 2015
		83	80	KR036737	Calaphidini	Calaphidina	Boernerina		variabilis	Boernerina variabilis	Canada	Manitoba, Mystery Lake LGD, Thompson, east of train station	unknown	unknown	Gwiazdowski et al., 2015
	23	61	59	KR031120	Calaphidini	Calaphidina	Calaphis		betulaecolens	Calaphis betulaecolens	Canada	Ontario, Sudbury District, Stinson, Stinson Hyrdro Road	unknown	unknown	Gwiazdowski et al., 2015
	23	61	59	KR031210	Calaphidini	Calaphidina	Calaphis		betulaecolens	Calaphis betulaecolens	Canada	Ontario, Lenox & Addington Co., McGuire Settlement, Hwy 41 at Mellon Creek bridge	unknown	unknown	Gwiazdowski et al., 2015
		65	63	KR031733	Calaphidini	Calaphidina	Calaphis		betulaecolens	Calaphis betulaecolens	USA	Wisconsin, Washburn Co., Trego, s of US 63	unknown	unknown	Gwiazdowski et al., 2015
		67	65	KR032460	Calaphidini	Calaphidina	Calaphis		betulaecolens	Calaphis betulaecolens	Canada	Ontario, Wellington County, Puslinch Township, Concession 11/Hume Rd	unknown	unknown	Gwiazdowski et al., 2015
	25	69	67	KR032682	Calaphidini	Calaphidina	Calaphis		betulaecolens	Calaphis betulaecolens	Canada	Ontario, Rawn Lake	unknown	unknown	Gwiazdowski et al., 2015
		137	116	KR035408	Calaphidini	Calaphidina	Calaphis		betulaecolens	Calaphis betulaecolens	Canada	Ontario, Wellington County, Puslinch Township, Concession 11/Hume Rd	unknown	unknown	Gwiazdowski et al., 2015
		83	80	KR036874	Calaphidini	Calaphidina	Calaphis		betulaecolens	Calaphis betulaecolens	Canada	Nova Scotia, Pictou Co., Mount Thom, clear cut off of Glen Road	unknown	unknown	Gwiazdowski et al., 2015
		84	81	KR037490	Calaphidini	Calaphidina	Calaphis		betulaecolens	Calaphis betulaecolens	Canada	Ontario, Wellington County, Puslinch Township, Concession 11/Hume Rd	unknown	unknown	Gwiazdowski et al., 2015
				KR038090	Calaphidini	Calaphidina	Calaphis		betulaecolens	Calaphis betulaecolens	Canada	New Brunswick, Gloucester Co., North Tetagouche, Hwy 315	unknown	unknown	Gwiazdowski et al., 2015
		86	83	KR039136	Calaphidini	Calaphidina	Calaphis		betulaecolens	Calaphis betulaecolens	Canada	New Brunswick, Gloucester Co., North Tetagouche, Hwy 315	unknown	unknown	Gwiazdowski et al., 2015
	35	88	84	KR040615	Calaphidini	Calaphidina	Calaphis		betulaecolens	Calaphis betulaecolens	Canada	Ontario, Algonquin Park, Algonquin Park - Rock Lake, Uncut	unknown	unknown	Gwiazdowski et al., 2015
	35	88	84	KR040777	Calaphidini	Calaphidina	Calaphis		betulaecolens	Calaphis betulaecolens	Canada	Ontario, Peterborough Co., Clarina, Upper Stoney Lake, south shore Puffers Bay	unknown	unknown	Gwiazdowski et al., 2015
	35	88	84	KR040801	Calaphidini	Calaphidina	Calaphis		betulaecolens	Calaphis betulaecolens	Canada	Ontario, Algoma District, McCarrell Lake	unknown	unknown	Gwiazdowski et al., 2015
	35	88	84	KR041058	Calaphidini	Calaphidina	Calaphis		betulaecolens	Calaphis betulaecolens	Canada	Ontario, Algonquin Park, Algonquin Park - Rock Lake, Uncut	unknown	unknown	Gwiazdowski et al., 2015
		90	86	KR042577	Calaphidini	Calaphidina	Calaphis		betulaecolens	Calaphis betulaecolens	Canada	Nova Scotia, Pictou Co., Mount Thom, clear cut off of Glen Road	unknown	unknown	Gwiazdowski et al., 2015
		90	86	KR042763	Calaphidini	Calaphidina	Calaphis		betulaecolens	Calaphis betulaecolens	Canada	New Brunswick, Northumberland Co, New Jersey, Anderson Creek, peat bog	unknown	unknown	Gwiazdowski et al., 2015
		90	86	KR042993	Calaphidini	Calaphidina	Calaphis		betulaecolens	Calaphis betulaecolens	Canada	Ontario, Ottawa, Rideau Ward, McKenna Road / Montague Boundary Road	unknown	unknown	Gwiazdowski et al., 2015
		90	86	KR043757	Calaphidini	Calaphidina	Calaphis		betulaecolens	Calaphis betulaecolens	Canada	Ontario, Algonquin Park, Basin Depot, Cput	unknown	unknown	Gwiazdowski et al., 2015
		91	87	KR044588	Calaphidini	Calaphidina	Calaphis		betulaecolens	Calaphis betulaecolens	Canada	Ontario, Wellington County, Puslinch Township, Concession 11/Hume Rd	unknown	unknown	Gwiazdowski et al., 2015
		42	40	KC502108	Calaphidini	Calaphidina	Calaphis		flava	Calaphis flava	Canada	Manitoba, Churchill, Vicinity of Churchill, welcome sign	Betulaceae	Betula glandulosa	unpublished
		42	40	KC502109	Calaphidini	Calaphidina	Calaphis		flava	Calaphis flava	Canada	Manitoba, Churchill, 9 km S Churchill, Goose Creek Cabin Bog	Betulaceae	Betula glandulosa	unpublished
		42	40	KC502110	Calaphidini	Calaphidina	Calaphis		flava	Calaphis flava	Canada	Manitoba, Churchill, 23 km SE Churchill, Twin Lakes Road fen	Betulaceae	Betula glandulosa	unpublished
		42	40	KC502111	Calaphidini	Calaphidina	Calaphis		flava	Calaphis flava	Canada	Manitoba, Churchill, 24 km SE Churchill, Twin Lakes Road fen	Betulaceae	Betula glandulosa	unpublished
		42	40	KC502112	Calaphidini	Calaphidina	Calaphis		flava	Calaphis flava	Canada	Manitoba, Churchill, 23 km E Churchill, Ramsay Creek	Betulaceae	Betula glandulosa	unpublished
		42	40	KC502113	Calaphidini	Calaphidina	Calaphis		flava	Calaphis flava	Canada	Manitoba, Churchill, 24 km SE Churchill, Twin Lakes Road fen	Betulaceae	Betula glandulosa	unpublished
		42	40	KC502114	Calaphidini	Calaphidina	Calaphis		flava	Calaphis flava	Canada	Manitoba, Churchill, 23 km E Churchill, Ramsay Creek	Betulaceae	Betula glandulosa	unpublished
		42	40	KC502115	Calaphidini	Calaphidina	Calaphis		flava	Calaphis flava	Canada	Manitoba, Churchill, 17 km E Churchill, tundra ponds	Betulaceae	Betula glandulosa	unpublished
		43	41	KC502116	Calaphidini	Calaphidina	Calaphis		flava	Calaphis flava	Canada	Manitoba, Churchill, Vicinity of Churchill, welcome sign	Betulaceae	Betula glandulosa	unpublished
		68	66	KR032670	Calaphidini	Calaphidina	Calaphis		flava	Calaphis flava	Canada	Ontario, Wellington County, Puslinch Township, Concession 11/Hume Rd	unknown	unknown	Gwiazdowski et al., 2015
	31	79	76	KR033970	Calaphidini	Calaphidina	Calaphis		flava	Calaphis flava	Canada	Alberta, Elk Island NP, peninsula in Astotin Lake, The Point near administration/warden office	unknown	unknown	Gwiazdowski et al., 2015
	31	79	76	KR033976	Calaphidini	Calaphidina	Calaphis		flava	Calaphis flava	Canada	Alberta, Jasper NP, Highway 16 East Side, North East of Jasper Lake	unknown	unknown	Gwiazdowski et al., 2015
		75	73	KR034385	Calaphidini	Calaphidina	Calaphis		flava	Calaphis sp.1	Canada	Manitoba, Churchill, 23 km SE Churchill, Twin Lakes Road fen, Twin Lakes Rd fen	unknown	unknown	Gwiazdowski et al., 2015
	30	78	75	KR035105	Calaphidini	Calaphidina	Calaphis		flava	Calaphis flava	Canada	Alberta, Elk Island NP, peninsula in Astotin Lake, The Point near administration/warden office	unknown	unknown	Gwiazdowski et al., 2015
		137	116	KR035496	Calaphidini	Calaphidina	Calaphis		flava	Calaphis flava	Canada	Ontario, Pickerel Lake	unknown	unknown	Gwiazdowski et al., 2015
	32	80	77	KR036032	Calaphidini	Calaphidina	Calaphis		flava	Calaphis flava	Canada	Manitoba, Thompson, Hwy 391	unknown	unknown	Gwiazdowski et al., 2015
		83	80	KR036730	Calaphidini	Calaphidina	Calaphis		flava	Calaphis flava	Canada	Saskatchewan, Prince Albert NP, Boundary Bog Trail	unknown	unknown	Gwiazdowski et al., 2015
		84	81	KR037366	Calaphidini	Calaphidina	Calaphis		flava	Calaphis flava	USA	Michigan, Baraga Co., Nestoria, Ruth Lake boat launch	unknown	unknown	Gwiazdowski et al., 2015
		85	82	KR038284	Calaphidini	Calaphidina	Calaphis		flava	Calaphis flava	Canada	Manitoba, Churchill, 23 km SE Churchill, Twin Lakes Road fen, Twin Lakes Rd fen	unknown	unknown	Gwiazdowski et al., 2015
		86	83	KR039202	Calaphidini	Calaphidina	Calaphis		flava	Calaphis flava	Canada	Alberta, Elk Island NP, peninsula in Astotin Lake, The Point near administration/warden office	unknown	unknown	Gwiazdowski et al., 2015
5	34	87	81	KR039553	Calaphidini	Calaphidina	Calaphis		flava	Calaphis flava	Canada	Alberta, Banff NP, Corral Creek old road	unknown	unknown	Gwiazdowski et al., 2015
5	34	87	81	KR040024	Calaphidini	Calaphidina	Calaphis		flava	Calaphis flava	Canada	Alberta, Banff NP, Corral Creek old road	unknown	unknown	Gwiazdowski et al., 2015
		90	86	KR041745	Calaphidini	Calaphidina	Calaphis		flava	Calaphis flava	Canada	Saskatchewan, Prince Albert NP, Boundary Bog Trail	unknown	unknown	Gwiazdowski et al., 2015
		90	86	KR041850	Calaphidini	Calaphidina	Calaphis		flava	Calaphis flava	Canada	Saskatchewan, Prince Albert NP, Boundary Bog Trail	unknown	unknown	Gwiazdowski et al., 2015
		90	86	KR042694	Calaphidini	Calaphidina	Calaphis		flava	Calaphis flava	Canada	Manitoba, Churchill, 23 km SE Churchill, Twin Lakes Road fen, Twin Lakes Rd fen	unknown	unknown	Gwiazdowski et al., 2015
		91	87	KR044169	Calaphidini	Calaphidina	Calaphis		flava	Calaphis flava	Canada	Ontario, Lake of Two Rivers	unknown	unknown	Gwiazdowski et al., 2015
	11	34	33	EU701666	Calaphidini	Calaphidina	Calaphis		leonardi	Calaphis sp.2	Canada	Ontario	unknown	unknown	Foottit et al., 2008
		73	71	KR033615	Calaphidini	Calaphidina	Calaphis		leonardi	Calaphis leonardi	Canada	Quebec, Montreal, Montreal, Parc-Nature de la Pointe-aux-Prairies, Bois-de-l'Heritage	unknown	unknown	Gwiazdowski et al., 2015
5	34	87	81	KR039231	Calaphidini	Calaphidina	Calaphis		leonardi	Calaphis leonardi	Canada	Quebec, Montreal, Montreal, Parc-Nature de la Pointe-aux-Prairies, Bois-de-l'Heritage	unknown	unknown	Gwiazdowski et al., 2015
		90	86	KR043965	Calaphidini	Calaphidina	Calaphis		leonardi	Calaphis leonardi	Canada	Ontario, Ottawa, Mer Bleue Conservation Ar, Dohlman Ridge w of Anderson Rd	unknown	unknown	Gwiazdowski et al., 2015
		135	114	EU701549	Calaphidini	Calaphidina	Callipterinella		calliptera	Callipterinella calliptera	USA	Nevada	unknown	unknown	Foottit et al., 2008
		90	86	KR043136	Calaphidini	Calaphidina	Callipterinella		calliptera	Callipterinella calliptera	Canada	Ontario, Ottawa, Ottawa, Heatherington / Johnston power line right-of-way	unknown	unknown	Gwiazdowski et al., 2015
		91	87	KR044319	Calaphidini	Calaphidina	Callipterinella		calliptera	Callipterinella calliptera	Canada	Ontario, Wellington County, Puslinch Township, Concession 11/Hume Rd	unknown	unknown	Gwiazdowski et al., 2015
		44	42	KF639257	Calaphidini	Calaphidina	Callipterinella		tuberculata	Callipterinella tuberculata	France	Haute-Normandie, Seine-Maritime, Saint-Wandrille-Rancon	unknown	unknown	Coeur D' Acier et al., 2014
	22	60	58	KR030964	Calaphidini	Calaphidina	Cepegillettea		myricae	Cepegillettea myricae	Canada	Nova Scotia, Lunenburg Co., Newcombville, power line, Hwy 325	unknown	unknown	Gwiazdowski et al., 2015
		75	73	KR034386	Calaphidini	Calaphidina	Cepegillettea		myricae	Cepegillettea myricae	USA	Wisconsin, Juneau Co., Cutler, CTH M, north of 25th Street	unknown	unknown	Gwiazdowski et al., 2015
	32	80	77	KR035967	Calaphidini	Calaphidina	Cepegillettea		myricae	Cepegillettea myricae	Canada	Ontario, Sudbury District, Stinson, Stinson Hyrdro Road	unknown	unknown	Gwiazdowski et al., 2015
				GU978791	Calaphidini	Calaphidina	Clethrobius		comes	Clethrobius comes	Korea	unknown	unknown	unknown	Lee et al., 2011
		44	42	KF639389	Calaphidini	Calaphidina	Euceraphis		betulae	Euceraphis betulae	France	Limousin, Creuse, Aubusson	Betulaceae	Betula sp.	Coeur D' Acier et al., 2014
		44	42	KF639390	Calaphidini	Calaphidina	Euceraphis		betulae	Euceraphis betulae	France	Centre, Loiret, Fleury-les-Aubrais	Betulaceae	Betula sp.	Coeur D' Acier et al., 2014
		44	42	KF639391	Calaphidini	Calaphidina	Euceraphis		betulae	Euceraphis betulae	France	Haute-Normandie, Seine-Maritime, Louvetot	Betulaceae	Betula sp.	Coeur D' Acier et al., 2014
		44	42	KF639392	Calaphidini	Calaphidina	Euceraphis		betulae	Euceraphis betulae	Italy	Sicilia, Catania, Linguaglossa	Betulaceae	Betula pendula	Coeur D' Acier et al., 2014
		51	49	KF639393	Calaphidini	Calaphidina	Euceraphis		betulae	Euceraphis betulae	Italy	Sicilia, Catania, Linguaglossa	Betulaceae	Betula pendula	Coeur D' Acier et al., 2014
		83	80	KR036716	Calaphidini	Calaphidina	Euceraphis		betulae	Euceraphis betulae	Canada	Ontario, Ottawa, Mer Bleue Conservation Ar, Dohlman Ridge w of Anderson Rd	unknown	unknown	Gwiazdowski et al., 2015
		90	86	KR041212	Calaphidini	Calaphidina	Euceraphis		betulae	Euceraphis betulae	Canada	British Columbia, Vancouver, University of British Columbia	unknown	unknown	Gwiazdowski et al., 2015
	22	60	58	KR031021	Calaphidini	Calaphidina	Euceraphis		borealis	Euceraphis borealis	Canada	Alberta, Jasper NP, Highway 16 East Side, North East of Jasper Lake	unknown	unknown	Gwiazdowski et al., 2015
		67	65	KR032489	Calaphidini	Calaphidina	Euceraphis		borealis	Euceraphis borealis	Canada	Alberta, Banff NP, Baker Creek at hydro line, Adjacent to hydro line	unknown	unknown	Gwiazdowski et al., 2015
		85	82	KR038573	Calaphidini	Calaphidina	Euceraphis		borealis	Euceraphis borealis	Canada	Manitoba, Churchill, 11 km S Churchill, Churchill River weir, Goose Creek Rd	unknown	unknown	Gwiazdowski et al., 2015
5	34	87	81	KR040086	Calaphidini	Calaphidina	Euceraphis		borealis	Euceraphis borealis	Canada	Alberta, Jasper NP, Pocahontas Campground, Site C21	unknown	unknown	Gwiazdowski et al., 2015
		90	86	KR041742	Calaphidini	Calaphidina	Euceraphis		borealis	Euceraphis borealis	Canada	Manitoba, Churchill, 22 km E Churchill, CNSC, Northern Study Centre	unknown	unknown	Gwiazdowski et al., 2015
		91	87	KR044265	Calaphidini	Calaphidina	Euceraphis		borealis	Euceraphis borealis	Canada	Manitoba, Churchill, 11 km S Churchill, Churchill River weir, Goose Creek Rd	unknown	unknown	Gwiazdowski et al., 2015
		91	87	KR044782	Calaphidini	Calaphidina	Euceraphis		borealis	Euceraphis borealis	Canada	Manitoba, Churchill, 4 km SE Churchill, Dene Village, Goose Creek Rd, n of	unknown	unknown	Gwiazdowski et al., 2015
	36	93	89	KR045081	Calaphidini	Calaphidina	Euceraphis		borealis	Euceraphis borealis	Canada	Manitoba, Churchill, 4 km SE Churchill, Dene Village, Goose Creek Rd	unknown	unknown	Gwiazdowski et al., 2015
		67	65	KR031887	Calaphidini	Calaphidina	Euceraphis		gillettei	Euceraphis gillettei	USA	Washington, North Cascades National Park, Newhalem, Enivornmental Learning Centre	unknown	unknown	Gwiazdowski et al., 2015
	26	71	69	KR033228	Calaphidini	Calaphidina	Euceraphis		gillettei	Euceraphis gillettei	Canada	British Columbia, Hirsch Creek Provincial Park	unknown	unknown	Gwiazdowski et al., 2015
		84	81	KR037485	Calaphidini	Calaphidina	Euceraphis		gillettei	Euceraphis gillettei	Canada	Manitoba, Hwy 280 at Odei River	unknown	unknown	Gwiazdowski et al., 2015
				KR040434	Calaphidini	Calaphidina	Euceraphis		gillettei	Euceraphis gillettei	USA	Washington, North Cascades National Park, Newhalem, Enivornmental Learning Centre	unknown	unknown	Gwiazdowski et al., 2015
		90	86	KR041357	Calaphidini	Calaphidina	Euceraphis		gillettei	Euceraphis gillettei	Canada	Manitoba, Riding Mountain NP	unknown	unknown	Gwiazdowski et al., 2015
		90	86	KR043296	Calaphidini	Calaphidina	Euceraphis		gillettei	Euceraphis gillettei	Canada	British Columbia, Kitimat, Hwy 37	unknown	unknown	Gwiazdowski et al., 2015
		90	86	KR043590	Calaphidini	Calaphidina	Euceraphis		gillettei	Euceraphis gillettei	Canada	British Columbia, Vancouver, Everett Cowley Park	unknown	unknown	Gwiazdowski et al., 2015
		92	88	KR044940	Calaphidini	Calaphidina	Euceraphis		gillettei	Euceraphis gillettei	Canada	British Columbia, Kitimat, Mountain View Square	unknown	unknown	Gwiazdowski et al., 2015
	27	72	70	KR033415	Calaphidini	Calaphidina	Euceraphis		lineata	Euceraphis lineata	Canada	Nova Scotia, Shelburne, Indian Fields airfield, 2.4 km s Shelburne-Yarmouth Co. bndry	unknown	unknown	Gwiazdowski et al., 2015
		73	71	KR033551	Calaphidini	Calaphidina	Euceraphis		lineata	Euceraphis lineata	Canada	New Brunswick, Northumberland Co, New Jersey, Anderson Creek, peat bog	unknown	unknown	Gwiazdowski et al., 2015
		86	83	KR038811	Calaphidini	Calaphidina	Euceraphis		lineata	Euceraphis lineata	Canada	Nova Scotia, Pictou Co., Mount Thom, clear cut off of Glen Road	unknown	unknown	Gwiazdowski et al., 2015
5	34	87	81	KR040169	Calaphidini	Calaphidina	Euceraphis		lineata	Euceraphis lineata	Canada	Nova Scotia, Pictou Co., Mount Thom, clear cut off of Glen Road	unknown	unknown	Gwiazdowski et al., 2015
		90	86	KR042779	Calaphidini	Calaphidina	Euceraphis		lineata	Euceraphis lineata	Canada	Ontario, Ottawa, Gloucester, Mer Bleu Cons. Area, Dohlman Ridge	unknown	unknown	Gwiazdowski et al., 2015
		91	87	KR044211	Calaphidini	Calaphidina	Euceraphis		lineata	Euceraphis lineata	Canada	Ontario, Ottawa, Gloucester, Mer Bleu Cons. Area, Dohlman Ridge	unknown	unknown	Gwiazdowski et al., 2015
		62	60	KR031296	Calaphidini	Calaphidina	Euceraphis		papyrifericola	Euceraphis papyrifericola	Canada	British Columbia, Lakelse Lake, Hwy 37 at Schulbuckhand Creek	unknown	unknown	Gwiazdowski et al., 2015
		64	62	KR031335	Calaphidini	Calaphidina	Euceraphis		papyrifericola	Euceraphis papyrifericola	Canada	Ontario, Wellington County, Puslinch Township, Concession 11/Hume Rd	unknown	unknown	Gwiazdowski et al., 2015
		65	63	KR031376	Calaphidini	Calaphidina	Euceraphis		papyrifericola	Euceraphis papyrifericola	Canada	Ontario, Wellington County, Puslinch Township, Concession 11/Hume Rd	unknown	unknown	Gwiazdowski et al., 2015
		65	63	KR031595	Calaphidini	Calaphidina	Euceraphis		papyrifericola	Euceraphis papyrifericola	Canada	Ontario, Wellington County, Puslinch Township, Concession 11/Hume Rd	unknown	unknown	Gwiazdowski et al., 2015
	24	66	64	KR031775	Calaphidini	Calaphidina	Euceraphis		papyrifericola	Euceraphis papyrifericola	Canada	Ontario, Wellington County, Puslinch Township, Concession 11/Hume Rd	unknown	unknown	Gwiazdowski et al., 2015
		67	65	KR031881	Calaphidini	Calaphidina	Euceraphis		papyrifericola	Euceraphis papyrifericola	Canada	Ontario, Ottawa, Ottawa, Central Experimental Farm, Building 60	unknown	unknown	Gwiazdowski et al., 2015
		67	65	KR031897	Calaphidini	Calaphidina	Euceraphis		papyrifericola	Euceraphis papyrifericola	Canada	Ontario, Wellington County, Puslinch Township, Concession 11/Hume Rd	unknown	unknown	Gwiazdowski et al., 2015
		67	65	KR032434	Calaphidini	Calaphidina	Euceraphis		papyrifericola	Euceraphis papyrifericola	Canada	Prince Edward Island, Queens Co., Brackley Beach	unknown	unknown	Gwiazdowski et al., 2015
	26	71	69	KR033202	Calaphidini	Calaphidina	Euceraphis		papyrifericola	Euceraphis papyrifericola	Canada	British Columbia, Yoho NP, Kicking Horse Campground	unknown	unknown	Gwiazdowski et al., 2015
	27	72	70	KR033381	Calaphidini	Calaphidina	Euceraphis		papyrifericola	Euceraphis papyrifericola	Canada	Ontario, Ottawa, Gloucester, Mer Bleu Cons. Area, Dohlman Ridge	unknown	unknown	Gwiazdowski et al., 2015
		73	71	KR033512	Calaphidini	Calaphidina	Euceraphis		papyrifericola	Euceraphis papyrifericola	Canada	New Brunswick, Gloucester Co., Bathurst, Hwy 11 Bathurst Bypass	unknown	unknown	Gwiazdowski et al., 2015
		77	74	KR034694	Calaphidini	Calaphidina	Euceraphis		papyrifericola	Euceraphis papyrifericola	Canada	Ontario, Pukaskwa NP, Bimose Kinoomagewnan Trail	unknown	unknown	Gwiazdowski et al., 2015
		77	74	KR034710	Calaphidini	Calaphidina	Euceraphis		papyrifericola	Euceraphis papyrifericola	Canada	Ontario, Wellington County, Puslinch Township, Concession 11/Hume Rd	unknown	unknown	Gwiazdowski et al., 2015
	30	78	75	KR034888	Calaphidini	Calaphidina	Euceraphis		papyrifericola	Euceraphis papyrifericola	Canada	British Columbia, Yoho NP, Kicking Horse Campground	unknown	unknown	Gwiazdowski et al., 2015
	30	78	75	KR035084	Calaphidini	Calaphidina	Euceraphis		papyrifericola	Euceraphis papyrifericola	Canada	Manitoba, Thompson, Hwy 391	unknown	unknown	Gwiazdowski et al., 2015
		137	116	KR035304	Calaphidini	Calaphidina	Euceraphis		papyrifericola	Euceraphis papyrifericola	Canada	British Columbia, Kootenay NP, Cobb Lake Trail	unknown	unknown	Gwiazdowski et al., 2015
		83	80	KR036775	Calaphidini	Calaphidina	Euceraphis		papyrifericola	Euceraphis papyrifericola	Canada	Ontario, Algonquin Park, Achray, UncutOntario, Algonquin Park, Achray, Uncut	unknown	unknown	Gwiazdowski et al., 2015
		84	81	KR037418	Calaphidini	Calaphidina	Euceraphis		papyrifericola	Euceraphis papyrifericola	Canada	Ontario, Wellington County, Puslinch Township, Concession 11/Hume Rd	unknown	unknown	Gwiazdowski et al., 2015
		85	82	KR038501	Calaphidini	Calaphidina	Euceraphis		papyrifericola	Euceraphis papyrifericola	Canada	Ontario, Wellington County, Puslinch Township, Concession 11/Hume Rd	unknown	unknown	Gwiazdowski et al., 2015
		86	83	KR039157	Calaphidini	Calaphidina	Euceraphis		papyrifericola	Euceraphis papyrifericola	Canada	Ontario, Wellington County, Puslinch Township, Concession 11/Hume Rd	unknown	unknown	Gwiazdowski et al., 2015
5	34	87	81	KR039501	Calaphidini	Calaphidina	Euceraphis		papyrifericola	Euceraphis papyrifericola	Canada	Ontario, Wellington County, Puslinch Township, Concession 11/Hume Rd	unknown	unknown	Gwiazdowski et al., 2015
5	34	87	81	KR039573	Calaphidini	Calaphidina	Euceraphis		papyrifericola	Euceraphis papyrifericola	Canada	Ontario, Wellington County, Puslinch Township, Concession 11/Hume Rd	unknown	unknown	Gwiazdowski et al., 2015
	35	88	84	KR040702	Calaphidini	Calaphidina	Euceraphis		papyrifericola	Euceraphis papyrifericola	Canada	Ontario, Wellington County, Puslinch Township, Concession 11/Hume Rd	unknown	unknown	Gwiazdowski et al., 2015
		90	86	KR041676	Calaphidini	Calaphidina	Euceraphis		papyrifericola	Euceraphis papyrifericola	Canada	Ontario, Ottawa, Mer Bleue Conservation Ar, Dohlman Ridge w of Anderson Rd	unknown	unknown	Gwiazdowski et al., 2015
		90	86	KR041740	Calaphidini	Calaphidina	Euceraphis		papyrifericola	Euceraphis papyrifericola	Canada	Nova Scotia, Halifax Co., Beaver Lake I.R., Hwy 224	unknown	unknown	Gwiazdowski et al., 2015
		90	86	KR042470	Calaphidini	Calaphidina	Euceraphis		papyrifericola	Euceraphis papyrifericola	Canada	Manitoba, Mystery Lake LGD, Pisew Falls Provincial Wayside Park	unknown	unknown	Gwiazdowski et al., 2015
		90	86	KR042480	Calaphidini	Calaphidina	Euceraphis		papyrifericola	Euceraphis papyrifericola	Canada	Ontario, Wellington County, Puslinch Township, Concession 11/Hume Rd	unknown	unknown	Gwiazdowski et al., 2015
		90	86	KR043096	Calaphidini	Calaphidina	Euceraphis		papyrifericola	Euceraphis papyrifericola	Canada	Ontario, Wellington County, Puslinch Township, Concession 11/Hume Rd	unknown	unknown	Gwiazdowski et al., 2015
		90	86	KR043285	Calaphidini	Calaphidina	Euceraphis		papyrifericola	Euceraphis papyrifericola	Canada	Ontario, Wellington County, Puslinch Township, Concession 11/Hume Rd	unknown	unknown	Gwiazdowski et al., 2015
		91	87	KR044201	Calaphidini	Calaphidina	Euceraphis		papyrifericola	Euceraphis papyrifericola	Canada	Ontario, Sudbury, Laurentian University Hiking Trl., Birch forest	unknown	unknown	Gwiazdowski et al., 2015
		91	87	KR044845	Calaphidini	Calaphidina	Euceraphis		papyrifericola	Euceraphis papyrifericola	Canada	Ontario, Wellington County, Puslinch Township, Concession 11/Hume Rd	unknown	unknown	Gwiazdowski et al., 2015
	36	93	89	KR045139	Calaphidini	Calaphidina	Euceraphis		papyrifericola	Euceraphis papyrifericola	Canada	Ontario, Wellington County, Puslinch Township, Concession 11/Hume Rd	unknown	unknown	Gwiazdowski et al., 2015
		51	49	KF639394	Calaphidini	Calaphidina	Euceraphis		punctipennis	Euceraphis punctipennis	France	Haute-Normandie, Seine-Maritime, Sainte-Marguerite-sur-Mer	Betulaceae	Betula alba	Coeur D' Acier et al., 2014
		51	49	KF639395	Calaphidini	Calaphidina	Euceraphis		punctipennis	Euceraphis punctipennis	UK	Scotland, Glencoe	Betulaceae	Betula sp.	Coeur D' Acier et al., 2014
	26	71	69	KR032973	Calaphidini	Calaphidina	Hannabura		alnosa	Hannabura alnosa	Canada	Ontario, Petroglyphs Prov Pk, Upper Stoney Lake, north side	unknown	unknown	Gwiazdowski et al., 2015
		67	65	KR032246	Calaphidini	Calaphidina	Neosymydobius		albasiphus	Neosymydobius albasiphus	USA	Illinois, Starved Rock State Park, St. Louis Canyon	unknown	unknown	Gwiazdowski et al., 2015
		36	35	EU701824	Calaphidini	Calaphidina	Oestlundiella		flava	Oestlundiella flava	USA	Washington	unknown	unknown	Foottit et al., 2008
		67	65	KR032376	Calaphidini	Calaphidina	Oestlundiella		flava	Oestlundiella flava	USA	Washington, Clallam Co., Elwha, near Elwha Ranger Stn	unknown	unknown	Gwiazdowski et al., 2015
	13	38	37	EU701914	Calaphidini	Calaphidina	Symydobius	Symydobius	americanus	Symydobius (Symydobius) americanus	Canada	Quebec	unknown	unknown	Foottit et al., 2008
		55	53	KR030521	Calaphidini	Calaphidina	Symydobius	Symydobius	americanus	Symydobius (Symydobius) americanus	Canada	Nova Scotia, Halifax Co., Shad Bay, Hwy 333	unknown	unknown	Gwiazdowski et al., 2015
	27	72	70	KR033300	Calaphidini	Calaphidina	Symydobius	Symydobius	americanus	Symydobius (Symydobius) americanus	Canada	Ontario, Stewart Lake	unknown	unknown	Gwiazdowski et al., 2015
		73	71	KR033598	Calaphidini	Calaphidina	Symydobius	Symydobius	americanus	Symydobius (Symydobius) americanus	Canada	Nova Scotia, Halifax Co., Beaver Lake I.R., Hwy 224	unknown	unknown	Gwiazdowski et al., 2015
		73	71	KR033607	Calaphidini	Calaphidina	Symydobius	Symydobius	americanus	Symydobius (Symydobius) americanus	Canada	Alberta, Banff NP, Corral Creek old road	unknown	unknown	Gwiazdowski et al., 2015
		137	116	KR035372	Calaphidini	Calaphidina	Symydobius	Symydobius	americanus	Symydobius (Symydobius) americanus	Canada	Ontario, Kenora District, Little Joe Lake	unknown	unknown	Gwiazdowski et al., 2015
		83	80	KR036170	Calaphidini	Calaphidina	Symydobius	Symydobius	americanus	Symydobius (Symydobius) americanus	Canada	Manitoba, Churchill, 26 km SE Churchill, Twin Lakes fen	unknown	unknown	Gwiazdowski et al., 2015
		83	80	KR036982	Calaphidini	Calaphidina	Symydobius	Symydobius	americanus	Symydobius (Symydobius) americanus	Canada	Ontario, Algoma District, Algoma, Hwy 538	unknown	unknown	Gwiazdowski et al., 2015
		84	81	KR037256	Calaphidini	Calaphidina	Symydobius	Symydobius	americanus	Symydobius (Symydobius) americanus	Canada	Ontario, Rainy River District, Nickel Lake, jct Hwy 502 and Hwy 11	unknown	unknown	Gwiazdowski et al., 2015
		84	81	KR037818	Calaphidini	Calaphidina	Symydobius	Symydobius	americanus	Symydobius (Symydobius) americanus	Canada	Alberta, Hwy 579, Harold Creek Road Corridor Wildlife Sanct	unknown	unknown	Gwiazdowski et al., 2015
				KR038125	Calaphidini	Calaphidina	Symydobius	Symydobius	americanus	Symydobius (Symydobius) americanus	Canada	New Brunswick, York, McAdam, 8.2 km e of R.R. crossing in town	unknown	unknown	Gwiazdowski et al., 2015
		86	83	KR039089	Calaphidini	Calaphidina	Symydobius	Symydobius	americanus	Symydobius (Symydobius) americanus	USA	Michigan, Baraga Co., Nestoria, Ruth Lake boat launch	unknown	unknown	Gwiazdowski et al., 2015
		90	86	KR041467	Calaphidini	Calaphidina	Symydobius	Symydobius	americanus	Symydobius (Symydobius) americanus	Canada	New Brunswick, Gloucester Co., Bathurst, Hwy 11 Bathurst Bypass	unknown	unknown	Gwiazdowski et al., 2015
		90	86	KR042627	Calaphidini	Calaphidina	Symydobius	Symydobius	americanus	Symydobius (Symydobius) americanus	Canada	Manitoba, Devils Lake, Hwy 6 rest area	unknown	unknown	Gwiazdowski et al., 2015
		90	86	KR043232	Calaphidini	Calaphidina	Symydobius	Symydobius	americanus	Symydobius (Symydobius) americanus	Canada	Ontario, Sudbury District, Stinson, Stinson Hyrdro Road	unknown	unknown	Gwiazdowski et al., 2015
		44	42	KF639338	Calaphidini	Monaphidina	Crypturaphis		grassii	Crypturaphis grassii	Italy	Sicilia, Catania, Castania	Betulaceae	Alnus cordata	Coeur D' Acier et al., 2014
	11	34	33	EU701759	Calaphidini	Monaphidina	Monaphis		antennata	Monaphis antennata	Canada	Ontario	unknown	unknown	Foottit et al., 2008
	35	88	84	KR040902	Calaphidini	Monaphidina	Monaphis		antennata	Monaphis antennata	Canada	Ontario, Ottawa, Ottawa, Central Experimental Farm Fletcher Garden	unknown	unknown	Gwiazdowski et al., 2015
		51	49	KF639402	Panaphidini	Myzocallidina	Hoplocallis		picta	Hoplocallis picta	Italy	Sicilia, Catania, Castania	unknown	unknown	Coeur D' Acier et al., 2014
		51	49	KF639539	Panaphidini	Myzocallidina	Myzocallis	Agrioaphis	castanicola	Myzocallis (Agrioaphis) castanicola	France	Limousin, Creuse, Chenerailles	Fagaceae	Castanea sativa	Coeur D' Acier et al., 2014
		45	43	KF639540	Panaphidini	Myzocallidina	Myzocallis	Agrioaphis	castanicola	Myzocallis (Agrioaphis) castanicola	Greece	Mystra, Lakonia, Peloponnisos	Fagaceae	Castanea sativa	Coeur D' Acier et al., 2014
		45	43	KF639541	Panaphidini	Myzocallidina	Myzocallis	Agrioaphis	castanicola	Myzocallis (Agrioaphis) castanicola	Italy	Sicilia, Catania, Castania	Fagaceae	Castanea sativa	Coeur D' Acier et al., 2014
	11	34	33	EU701769	Panaphidini	Myzocallidina	Myzocallis	Lineomyzocallis	bellus	Myzocallis (Lineomyzocallis) bellus	Canada	Ontario	unknown	unknown	Foottit et al., 2008
		67	65	KR032497	Panaphidini	Myzocallidina	Myzocallis	Lineomyzocallis	bellus	Myzocallis (Lineomyzocallis) bellus	Canada	Ontario, Ottawa, Ottawa, Central Experimental Farm Fletcher Garden	unknown	unknown	Gwiazdowski et al., 2015
	25	69	67	KR032777	Panaphidini	Myzocallidina	Myzocallis	Lineomyzocallis	bellus	Myzocallis (Lineomyzocallis) bellus	USA	Tennessee, Great Smoky Mountains National Park, Twin Creeks Science and Education Center	unknown	unknown	Gwiazdowski et al., 2015
		83	80	KR036786	Panaphidini	Myzocallidina	Myzocallis	Lineomyzocallis	ephemerata	Myzocallis (Lineomyzocallis) ephemerata	USA	Michigan, Newaygo Co., Walkers Corners, Osborne Ave	unknown	unknown	Gwiazdowski et al., 2015
	37	94	90	KR345180	Panaphidini	Myzocallidina	Myzocallis	Lineomyzocallis	ephemerata	Myzocallis (Lineomyzocallis) ephemerata	Canada	British Columbia, Vancouver, 130 W Broadway, on Columbia St, 2500 block	unknown	unknown	Gwiazdowski et al., 2015
		51	49	KF639537	Panaphidini	Myzocallidina	Myzocallis	Myaocallis	boerneri	Myzocallis (Myzocallis) boerneri	Italy	Sicilia, Catania, Acireale	Fagaceae	Quercus ilex	Coeur D' Acier et al., 2014
	31	79	76	KR033897	Panaphidini	Myzocallidina	Myzocallis	Myaocallis	carpini	Myzocallis (Myzocallis) carpini	Canada	British Columbia, Vancouver, rn gate UBC Physical Plant Nursery	unknown	unknown	Gwiazdowski et al., 2015
	11	34	33	EU701770	Panaphidini	Myzocallidina	Myzocallis	Myzocallis	coryli	Myzocallis (Myzocallis) coryli	Canada	British Columbia	unknown	unknown	Foottit et al., 2008
		45	43	KF639542	Panaphidini	Myzocallidina	Myzocallis	Myzocallis	coryli	Myzocallis (Myzocallis) coryli	France	Haute-Normandie, Seine-Maritime, Heurteauville	Corylaceae	Corylus avellana	Coeur D' Acier et al., 2014
		47	45	KF639543	Panaphidini	Myzocallidina	Myzocallis	Myzocallis	coryli	Myzocallis (Myzocallis) coryli	France	Auvergne , Allier, Chouvigny	Corylaceae	Corylus avellana	Coeur D' Acier et al., 2014
		47	45	KF639544	Panaphidini	Myzocallidina	Myzocallis	Myzocallis	coryli	Myzocallis (Myzocallis) coryli	France	Sicilia, Catania, Sant'Alfio	Corylaceae	Corylus avellana	Coeur D' Acier et al., 2014
		47	45	KF639545	Panaphidini	Myzocallidina	Myzocallis	Myzocallis	coryli	Myzocallis (Myzocallis) coryli	France	Haute-Normandie , Seine-Maritime, Sainte-Austreberthe	Corylaceae	Corylus avellana	Coeur D' Acier et al., 2014
		48	46	KF639546	Panaphidini	Myzocallidina	Myzocallis	Myzocallis	coryli	Myzocallis (Myzocallis) coryli	France	Alsace , Haut-Rhin , Kaysersberg	Corylaceae	Corylus avellana	Coeur D' Acier et al., 2014
		65	63	KR031545	Panaphidini	Myzocallidina	Myzocallis	Myzocallis	coryli	Myzocallis (Myzocallis) coryli	Canada	New Brunswick, Gloucester Co., Bathurst, Hwy 11 Bathurst Bypass	unknown	unknown	Gwiazdowski et al., 2015
	26	71	69	KR033004	Panaphidini	Myzocallidina	Myzocallis	Myzocallis	coryli	Myzocallis (Myzocallis) coryli	USA	Indiana, La Porte Co., Springville, N Wilhelm Rd, n of Hwy 20	unknown	unknown	Gwiazdowski et al., 2015
		84	81	KR037391	Panaphidini	Myzocallidina	Myzocallis	Myzocallis	coryli	Myzocallis (Myzocallis) coryli	Canada	Ontario, Ottawa-Carleton, Ottawa, Central Experimental Farm, arboretum	unknown	unknown	Gwiazdowski et al., 2015
				KR038190	Panaphidini	Myzocallidina	Myzocallis	Myzocallis	coryli	Myzocallis (Myzocallis) coryli	Canada	Quebec, Montreal, Montreal, Jardin Botanique	unknown	unknown	Gwiazdowski et al., 2015
		86	83	KR038729	Panaphidini	Myzocallidina	Myzocallis	Myzocallis	coryli	Myzocallis (Myzocallis) coryli	Canada	New Brunswick, Madawaska Co., Veneer, Hwy 17	unknown	unknown	Gwiazdowski et al., 2015
5	34	87	81	KR039419	Panaphidini	Myzocallidina	Myzocallis	Myzocallis	coryli	Myzocallis (Myzocallis) coryli	Canada	Quebec, Lanaudiere, Joliette, Rives de la riviere l'Assomption	unknown	unknown	Gwiazdowski et al., 2015
		90	86	KR042547	Panaphidini	Myzocallidina	Myzocallis	Myzocallis	coryli	Myzocallis (Myzocallis) coryli	Canada	Quebec, Lanaudiere, Joliette, Rives de la riviere l'Assomption	unknown	unknown	Gwiazdowski et al., 2015
		90	86	KR043243	Panaphidini	Myzocallidina	Myzocallis	Myzocallis	coryli	Myzocallis (Myzocallis) coryli	USA	Wisconsin, Dunn Co., Mononmie, Motel 6, Stout Street	unknown	unknown	Gwiazdowski et al., 2015
	11	34	33	EU701767	Panaphidini	Myzocallidina	Myzocallis	Neomyzocallis	asclepiadis	Myzocallis (Neomyzocallis) asclepiadis	Canada	Ontario	unknown	unknown	Foottit et al., 2008
	11	34	33	EU701768	Panaphidini	Myzocallidina	Myzocallis	Neomyzocallis	asclepiadis	Myzocallis (Neomyzocallis) asclepiadis	Canada	Ontario	unknown	unknown	Foottit et al., 2008
		83	80	KR036389	Panaphidini	Myzocallidina	Myzocallis	Neomyzocallis	asclepiadis	Myzocallis (Neomyzocallis) asclepiadis	Canada	Manitoba, Winnipeg, 291 Wildwood Park	unknown	unknown	Gwiazdowski et al., 2015
		85	82	KR038685	Panaphidini	Myzocallidina	Myzocallis	Neomyzocallis	asclepiadis	Myzocallis (Neomyzocallis) asclepiadis	Canada	Ontario, Manitoulin District, West Bay	unknown	unknown	Gwiazdowski et al., 2015
5	34	87	81	KR039508	Panaphidini	Myzocallidina	Myzocallis	Neomyzocallis	asclepiadis	Myzocallis (Neomyzocallis) asclepiadis	Canada	Ontario, Ottawa, Ottawa, Central Experimental Farm, arboretum	unknown	unknown	Gwiazdowski et al., 2015
5	34	87	81	KR039966	Panaphidini	Myzocallidina	Myzocallis	Neomyzocallis	asclepiadis	Myzocallis (Neomyzocallis) asclepiadis	Canada	Ontario, Hamilton-Wentworth R.M, Binbrook, Binbrook Conservation Area	unknown	unknown	Gwiazdowski et al., 2015
		90	86	KR043718	Panaphidini	Myzocallidina	Myzocallis	Neomyzocallis	asclepiadis	Myzocallis (Neomyzocallis) asclepiadis	Canada	Quebec, Monteregie, Parc national du Mont-Sai, Lac du Moulin	unknown	unknown	Gwiazdowski et al., 2015
		35	34	EU701771	Panaphidini	Myzocallidina	Myzocallis	Neomyzocallis	punctata	Myzocallis (Neomyzocallis) punctata	Canada	Ontario	unknown	unknown	Foottit et al., 2008
	21	59	57	KR030925	Panaphidini	Myzocallidina	Myzocallis	Neomyzocallis	punctata	Myzocallis (Neomyzocallis) punctata	Canada	Ontario, Ottawa, Malakoff, Klondike Road	unknown	unknown	Gwiazdowski et al., 2015
				KR037948	Panaphidini	Myzocallidina	Myzocallis	Neomyzocallis	punctata	Myzocallis (Neomyzocallis) punctata	Canada	Ontario, Leeds and Grenville, Elizabethtown-Kitley, 4452 Rowsome Rd., Elizabethtown	unknown	unknown	Gwiazdowski et al., 2015
		91	87	KR043985	Panaphidini	Myzocallidina	Myzocallis	Neomyzocallis	punctata	Myzocallis (Neomyzocallis) punctata	Canada	Ontario, Ottawa, Ottawa, Central Experimental Farm, arboretum	unknown	unknown	Gwiazdowski et al., 2015
		9	9	AB592752	Panaphidini	Myzocallidina	Tuberculatus	Acanthocallis	macrotuberculatus	Tuberculatus (Acanthocallis) macrotuberculatus	Japan	Hokkaido, Ishikari	Fagaceae	Quercus dentata	Yao, 2010
		9	9	AB592753	Panaphidini	Myzocallidina	Tuberculatus	Acanthocallis	macrotuberculatus	Tuberculatus (Acanthocallis) macrotuberculatus	Japan	Hokkaido, Shikaoi-cho	Fagaceae	Quercus dentata	Yao, 2010
		9	9	AB679242	Panaphidini	Myzocallidina	Tuberculatus	Acanthocallis	macrotuberculatus	Tuberculatus (Acanthocallis) macrotuberculatus	Japan	Hokkaido, Teshio	Fagaceae	Quercus dentata	Yao & Kanbe, 2012
		10	10	AB679243	Panaphidini	Myzocallidina	Tuberculatus	Acanthocallis	macrotuberculatus	Tuberculatus (Acanthocallis) macrotuberculatus	Japan	Hokkaido, Tomamae	Fagaceae	Quercus dentata	Yao & Kanbe, 2012
		10	10	AB679244	Panaphidini	Myzocallidina	Tuberculatus	Acanthocallis	macrotuberculatus	Tuberculatus (Acanthocallis) macrotuberculatus	Japan	Hokkaido, Tomamae	Fagaceae	Quercus dentata	Yao & Kanbe, 2012
		10	10	AB679245	Panaphidini	Myzocallidina	Tuberculatus	Acanthocallis	macrotuberculatus	Tuberculatus (Acanthocallis) macrotuberculatus	Japan	Hokkaido, Mukawa	Fagaceae	Quercus dentata	Yao & Kanbe, 2012
		10	10	AB679246	Panaphidini	Myzocallidina	Tuberculatus	Acanthocallis	macrotuberculatus	Tuberculatus (Acanthocallis) macrotuberculatus	Japan	Akita, Ogahanto, Nyudozaki	Fagaceae	Quercus dentata	Yao & Kanbe, 2012
		10	10	AB679247	Panaphidini	Myzocallidina	Tuberculatus	Acanthocallis	macrotuberculatus	Tuberculatus (Acanthocallis) macrotuberculatus	Japan	Hokkaido, Obihiro	Fagaceae	Quercus dentata	Yao & Kanbe, 2012
		10	10	AB679248	Panaphidini	Myzocallidina	Tuberculatus	Acanthocallis	macrotuberculatus	Tuberculatus (Acanthocallis) macrotuberculatus	Japan	Hokkaido, Esan	Fagaceae	Quercus dentata	Yao & Kanbe, 2012
		10	10	AB679249	Panaphidini	Myzocallidina	Tuberculatus	Acanthocallis	macrotuberculatus	Tuberculatus (Acanthocallis) macrotuberculatus	Japan	Aomori, Tsugaru	Fagaceae	Quercus dentata	Yao & Kanbe, 2012
		10	10	AB679250	Panaphidini	Myzocallidina	Tuberculatus	Acanthocallis	macrotuberculatus	Tuberculatus (Acanthocallis) macrotuberculatus	Japan	Niigata, Iwagasaki	Fagaceae	Quercus dentata	Yao & Kanbe, 2012
		10	10	AB679251	Panaphidini	Myzocallidina	Tuberculatus	Acanthocallis	macrotuberculatus	Tuberculatus (Acanthocallis) macrotuberculatus	Japan	Niigata, Iwamuro	Fagaceae	Quercus dentata	Yao & Kanbe, 2012
		10	10	AB679252	Panaphidini	Myzocallidina	Tuberculatus	Acanthocallis	macrotuberculatus	Tuberculatus (Acanthocallis) macrotuberculatus	Japan	Nagano, Matsumoto, Kiri	Fagaceae	Quercus dentata	Yao & Kanbe, 2012
		10	10	AB679253	Panaphidini	Myzocallidina	Tuberculatus	Acanthocallis	macrotuberculatus	Tuberculatus (Acanthocallis) macrotuberculatus	Japan	Tottori, Aoya	Fagaceae	Quercus dentata	Yao & Kanbe, 2012
		10	10	AB679254	Panaphidini	Myzocallidina	Tuberculatus	Acanthocallis	macrotuberculatus	Tuberculatus (Acanthocallis) macrotuberculatus	Japan	Ohita, Yufudake	Fagaceae	Quercus dentata	Yao & Kanbe, 2012
		10	10	AB679255	Panaphidini	Myzocallidina	Tuberculatus	Acanthocallis	macrotuberculatus	Tuberculatus (Acanthocallis) macrotuberculatus	Japan	Ohita, Yufudake	Fagaceae	Quercus dentata	Yao & Kanbe, 2012
		10	10	AB679256	Panaphidini	Myzocallidina	Tuberculatus	Acanthocallis	macrotuberculatus	Tuberculatus (Acanthocallis) macrotuberculatus	Japan	Ohita, Kokonoe	Fagaceae	Quercus dentata	Yao & Kanbe, 2012
		10	10	AB679257	Panaphidini	Myzocallidina	Tuberculatus	Acanthocallis	macrotuberculatus	Tuberculatus (Acanthocallis) macrotuberculatus	Japan	Hokkaido, Teshio	Fagaceae	Quercus dentata	Yao & Kanbe, 2012
		10	10	AB679258	Panaphidini	Myzocallidina	Tuberculatus	Acanthocallis	macrotuberculatus	Tuberculatus (Acanthocallis) macrotuberculatus	Japan	Ohita, Kokonoe	Fagaceae	Quercus dentata	Yao & Kanbe, 2012
		10	10	AB861439	Panaphidini	Myzocallidina	Tuberculatus	Acanthocallis	macrotuberculatus	Tuberculatus (Acanthocallis) macrotuberculatus	Japan		unknown	unknown	unpublished
		11	11	AB861440	Panaphidini	Myzocallidina	Tuberculatus	Acanthocallis	macrotuberculatus	Tuberculatus (Acanthocallis) macrotuberculatus	Japan		unknown	unknown	unpublished
1	5	14	14	AB900076	Panaphidini	Myzocallidina	Tuberculatus	Acanthocallis	macrotuberculatus	Tuberculatus (Acanthocallis) macrotuberculatus	Japan	Tottori, Daisen	Fagaceae	Quercus dentata	Yao, 2014
		15	15	AB900077	Panaphidini	Myzocallidina	Tuberculatus	Acanthocallis	macrotuberculatus	Tuberculatus (Acanthocallis) macrotuberculatus	Japan	Oita, Yufudake	Fagaceae	Quercus dentata	Yao, 2014
		15	15	AB900078	Panaphidini	Myzocallidina	Tuberculatus	Acanthocallis	macrotuberculatus	Tuberculatus (Acanthocallis) macrotuberculatus	Japan	Oita, Yufudake	Fagaceae	Quercus dentata	Yao, 2014
		15	15	AB900079	Panaphidini	Myzocallidina	Tuberculatus	Acanthocallis	macrotuberculatus	Tuberculatus (Acanthocallis) macrotuberculatus	Japan	Hokkaido, Obihiro, Kawanishi	Fagaceae	Quercus dentata	Yao, 2014
		15	15	AB900080	Panaphidini	Myzocallidina	Tuberculatus	Acanthocallis	macrotuberculatus	Tuberculatus (Acanthocallis) macrotuberculatus	Japan	Hokkaido, Lake Saroma	Fagaceae	Quercus dentata	Yao, 2014
		15	15	AB900081	Panaphidini	Myzocallidina	Tuberculatus	Acanthocallis	macrotuberculatus	Tuberculatus (Acanthocallis) macrotuberculatus	Japan	Hokkaido, Syari	Fagaceae	Quercus dentata	Yao, 2014
		15	15	AB900082	Panaphidini	Myzocallidina	Tuberculatus	Acanthocallis	macrotuberculatus	Tuberculatus (Acanthocallis) macrotuberculatus	Japan	Hokkaido, Shikaoi	Fagaceae	Quercus dentata	Yao, 2014
		9	9	AB592754	Panaphidini	Myzocallidina	Tuberculatus	Acanthocallis	quercicola	Tuberculatus (Acanthocallis) quercicola	Japan	Hokkaido, Shari-cho	Fagaceae	Quercus dentata	Yao, 2010
		11	11	AB861441	Panaphidini	Myzocallidina	Tuberculatus	Acanthocallis	quercicola	Tuberculatus (Acanthocallis) quercicola	Japan		uknown	uknown	unpublished
		11	11	AB861442	Panaphidini	Myzocallidina	Tuberculatus	Acanthocallis	quercicola	Tuberculatus (Acanthocallis) quercicola	Japan		uknown	uknown	unpublished
		15	15	AB900083	Panaphidini	Myzocallidina	Tuberculatus	Acanthocallis	quercicola	Tuberculatus (Acanthocallis) quercicola	Japan	Hokkaido, Tomakomai	Fagaceae	Quercus crispula	Yao, 2014
		15	15	AB900084	Panaphidini	Myzocallidina	Tuberculatus	Acanthocallis	quercicola	Tuberculatus (Acanthocallis) quercicola	Japan	Hokkaido, Tomakomai	Fagaceae	Quercus crispula	Yao, 2014
		15	15	AB900085	Panaphidini	Myzocallidina	Tuberculatus	Acanthocallis	quercicola	Tuberculatus (Acanthocallis) quercicola	Japan	Hokkaido, Iwamizawa	Fagaceae	Quercus crispula	Yao, 2014
		15	15	AB900086	Panaphidini	Myzocallidina	Tuberculatus	Acanthocallis	quercicola	Tuberculatus (Acanthocallis) quercicola	Japan	Hokkaido, Ebetsu, Nopporo	Fagaceae	Quercus crispula	Yao, 2014
		15	15	AB900087	Panaphidini	Myzocallidina	Tuberculatus	Acanthocallis	quercicola	Tuberculatus (Acanthocallis) quercicola	Japan	Hokkaido, Poroshiri	Fagaceae	Quercus crispula	Yao, 2014
	6	16	16	AB900088	Panaphidini	Myzocallidina	Tuberculatus	Acanthocallis	quercicola	Tuberculatus (Acanthocallis) quercicola	Japan	Hokkaido, Shikaoi	Fagaceae	Quercus crispula	Yao, 2014
	6	16	16	AB900089	Panaphidini	Myzocallidina	Tuberculatus	Acanthocallis	quercicola	Tuberculatus (Acanthocallis) quercicola	Japan	Hokkaido, Syari	Fagaceae	Quercus crispula	Yao, 2014
		17	17	AB900090	Panaphidini	Myzocallidina	Tuberculatus	Acanthocallis	quercicola	Tuberculatus (Acanthocallis) quercicola	Japan	Aomori, Lake Towada	Fagaceae	Quercus crispula	Yao, 2014
		17	17	AB900091	Panaphidini	Myzocallidina	Tuberculatus	Acanthocallis	quercicola	Tuberculatus (Acanthocallis) quercicola	Japan	Yamagata, Omoshiroyamakogen	Fagaceae	Quercus crispula	Yao, 2014
		9	9	AB592759	Panaphidini	Myzocallidina	Tuberculatus	Acanthotuberculatus	indicus	Tuberculatus (Acanthotuberculatus) indicus	Japan	Hyogo, Kobe, Nagamine	Fagaceae	Quercus serrata	Yao, 2010
	3	12	12	AB861445	Panaphidini	Myzocallidina	Tuberculatus	Acanthotuberculatus	indicus	Tuberculatus (Acanthotuberculatus) indicus	Japan		unknown	unknown	unpublished
		18	18	AB900094	Panaphidini	Myzocallidina	Tuberculatus	Acanthotuberculatus	indicus	Tuberculatus (Acanthotuberculatus) indicus	Japan	Hyogo, Kobe, Nagamine	Fagaceae	Quercus serrata	Yao, 2014
		9	9	AB592755	Panaphidini	Myzocallidina	Tuberculatus	Acanthotuberculatus	japonicus	Tuberculatus (Acanthotuberculatus) japonicus	Japan	Toyama	Fagaceae	Quercus dentata	Yao, 2010
		9	9	AB592756	Panaphidini	Myzocallidina	Tuberculatus	Acanthotuberculatus	japonicus	Tuberculatus (Acanthotuberculatus) japonicus	Japan	Hokkaido, Ishikari	Fagaceae	Quercus dentata	Yao, 2010
	3	12	12	AB861443	Panaphidini	Myzocallidina	Tuberculatus	Acanthotuberculatus	japonicus	Tuberculatus (Acanthotuberculatus) japonicus	Japan		unknown	unknown	unpublished
1	5	14	14	AB861459	Panaphidini	Myzocallidina	Tuberculatus	Acanthotuberculatus	japonicus	Tuberculatus (Acanthotuberculatus) japonicus	Japan		unknown	unknown	unpublished
		17	17	AB900092	Panaphidini	Myzocallidina	Tuberculatus	Acanthotuberculatus	japonicus	Tuberculatus (Acanthotuberculatus) japonicus	Japan	Kanagawa, Honmoku	Fagaceae	Quercus serrata	Yao, 2014
		9	9	AB592758	Panaphidini	Myzocallidina	Tuberculatus	Acanthotuberculatus	pilosulus	Tuberculatus (Acanthotuberculatus) pilosulus	Japan	Kanagawa, Hakone	Fagaceae	Quercus serrata	Yao, 2010
	3	12	12	AB861444	Panaphidini	Myzocallidina	Tuberculatus	Acanthotuberculatus	pilosulus	Tuberculatus (Acanthotuberculatus) pilosulus	Japan		unknown	unknown	unpublished
		17	17	AB900093	Panaphidini	Myzocallidina	Tuberculatus	Acanthotuberculatus	pilosulus	Tuberculatus (Acanthotuberculatus) pilosulus	Japan	Kanagawa, Hakone	Fagaceae	Quercus serrata	Yao, 2014
		9	9	AB592757	Panaphidini	Myzocallidina	Tuberculatus	Acanthotuberculatus	sp. IY C	Tuberculatus (Acanthotuberculatus) sp. IY C	Japan	Nagasaki, Gotoh, Taiho	Fagaceae	Quercus dentata	Yao, 2010
1	5	14	14	AB861460	Panaphidini	Myzocallidina	Tuberculatus	Acanthotuberculatus	sp. IY C	Tuberculatus (Acanthotuberculatus) sp. IY C	Japan		unknown	unknown	unpublished
	4	13	13	AB861448	Panaphidini	Myzocallidina	Tuberculatus	Acanthotuberculatus	sp.E	Tuberculatus (Acanthotuberculatus) sp. nov. sp.E	Japan		unknown	unknown	unpublished
		9	9	AB592760	Panaphidini	Myzocallidina	Tuberculatus	Arakawana	stigmatus	Tuberculatus (Arakawana) stigmatus	Japan	Shimane	Fagaceae	Quercus serrata	Yao, 2010
	3	12	12	AB861446	Panaphidini	Myzocallidina	Tuberculatus	Arakawana	stigmatus	Tuberculatus (Arakawana) stigmatus	Japan		unknown	unknown	unpublished
		8	8	AB592750	Panaphidini	Myzocallidina	Tuberculatus	Nippocallis	kuricola	Tuberculatus (Nippocallis) kuricola	Japan	Fukuoka, Sasakuri	Fagaceae	Castanea crenata	Yao, 2010
		10	10	AB861438	Panaphidini	Myzocallidina	Tuberculatus	Nippocallis	kuricola	Tuberculatus (Nippocallis) kuricola	Japan		unknown	unknown	unpublished
		11	11	AB861458	Panaphidini	Myzocallidina	Tuberculatus	Nippotuberculatus	pilosus	Tuberculatus (Nippotuberculatus) pilosus	Japan		unknown	unknown	unpublished
		9	9	AB592769	Panaphidini	Myzocallidina	Tuberculatus	Orientuberculoides	capitatus	Tuberculatus (Orientuberculoides) capitatus	Japan	Wakayama, Shirahama	Fagaceae	Quercus acutissima	Yao, 2010
	4	13	13	AB861447	Panaphidini	Myzocallidina	Tuberculatus	Orientuberculoides	capitatus	Tuberculatus (Orientuberculoides) capitatus	Japan		unknown	unknown	unpublished
		9	9	AB592762	Panaphidini	Myzocallidina	Tuberculatus	Orientuberculoides	higuchii A	Tuberculatus (Orientuberculoides) higuchii A	Japan	Hyogo, Nishinomiya	Fagaceae	Quercus serrata	Yao, 2010
	4	13	13	AB861450	Panaphidini	Myzocallidina	Tuberculatus	Orientuberculoides	higuchii A	Tuberculatus (Orientuberculoides) higuchii A	Japan		unknown	unknown	unpublished
		9	9	AB592764	Panaphidini	Myzocallidina	Tuberculatus	Orientuberculoides	higuchii B	Tuberculatus (Orientuberculoides) higuchii B	Japan	Hokkaido, Tomakomai	Fagaceae	Quercus crispula	Yao, 2010
	4	13	13	AB861451	Panaphidini	Myzocallidina	Tuberculatus	Orientuberculoides	higuchii B	Tuberculatus (Orientuberculoides) higuchii B	Japan		unknown	unknown	unpublished
		9	9	AB592765	Panaphidini	Myzocallidina	Tuberculatus	Orientuberculoides	kashiwae A	Tuberculatus (Orientuberculoides) kashiwae A	Japan	Hokkaido, Shimizu-cho	Fagaceae	Quercus dentata	Yao, 2010
	4	13	13	AB861452	Panaphidini	Myzocallidina	Tuberculatus	Orientuberculoides	kashiwae A	Tuberculatus (Orientuberculoides) kashiwae A	Japan		unknown	unknown	unpublished
		10	10	AB861457	Panaphidini	Myzocallidina	Tuberculatus	Orientuberculoides	kashiwae A	Tuberculatus (Orientuberculoides) kashiwae A	Japan		unknown	unknown	unpublished
		9	9	AB592766	Panaphidini	Myzocallidina	Tuberculatus	Orientuberculoides	kashiwae B	Tuberculatus (Orientuberculoides) kashiwae B	Japan		Fagaceae	Quercus crispula	Yao, 2010
	4	13	13	AB861453	Panaphidini	Myzocallidina	Tuberculatus	Orientuberculoides	kashiwae B	Tuberculatus (Orientuberculoides) kashiwae B	Japan		unknown	unknown	unpublished
		9	9	AB592768	Panaphidini	Myzocallidina	Tuberculatus	Orientuberculoides	paiki	Tuberculatus (Orientuberculoides) paiki	Japan	Hokkaido, Shikaoi-cho	Fagaceae	Quercus dentata	Yao, 2010
		10	10	AB679259	Panaphidini	Myzocallidina	Tuberculatus	Orientuberculoides	paiki	Tuberculatus (Orientuberculoides) paiki	Japan	Hokkaido, Saroma	Fagaceae	Quercus dentata	Yao & Kanbe, 2012
		10	10	AB679260	Panaphidini	Myzocallidina	Tuberculatus	Orientuberculoides	paiki	Tuberculatus (Orientuberculoides) paiki	Japan	Aomori, Shichinohe	Fagaceae	Quercus dentata	Yao & Kanbe, 2012
		10	10	AB679261	Panaphidini	Myzocallidina	Tuberculatus	Orientuberculoides	paiki	Tuberculatus (Orientuberculoides) paiki	Japan	Hyogo, Kasumi	Fagaceae	Quercus dentata	Yao & Kanbe, 2012
		10	10	AB679262	Panaphidini	Myzocallidina	Tuberculatus	Orientuberculoides	paiki	Tuberculatus (Orientuberculoides) paiki	Japan	Fukuoka, Sasaguri	Fagaceae	Quercus dentata	Yao & Kanbe, 2012
		10	10	AB679263	Panaphidini	Myzocallidina	Tuberculatus	Orientuberculoides	paiki	Tuberculatus (Orientuberculoides) paiki	Japan	Aomori, Shichinohe	Fagaceae	Quercus dentata	Yao & Kanbe, 2012
		10	10	AB679264	Panaphidini	Myzocallidina	Tuberculatus	Orientuberculoides	paiki	Tuberculatus (Orientuberculoides) paiki	Japan	Fukuoka, Sasaguri	Fagaceae	Quercus dentata	Yao & Kanbe, 2012
		10	10	AB679265	Panaphidini	Myzocallidina	Tuberculatus	Orientuberculoides	paiki	Tuberculatus (Orientuberculoides) paiki	Japan	Shimane, Unnan	Fagaceae	Quercus dentata	Yao & Kanbe, 2012
	4	13	13	AB861456	Panaphidini	Myzocallidina	Tuberculatus	Orientuberculoides	paiki	Tuberculatus (Orientuberculoides) paiki	Japan		unknown	unknown	unpublished
		9	9	AB592761	Panaphidini	Myzocallidina	Tuberculatus	Orientuberculoides	querciformosanus	Tuberculatus (Orientuberculoides) querciformosanus	Japan	Chiba, Kashiwanoha	Fagaceae	Quercus dentata	Yao, 2010
	4	13	13	AB861449	Panaphidini	Myzocallidina	Tuberculatus	Orientuberculoides	querciformosanus	Tuberculatus (Orientuberculoides) querciformosanus	Japan	Chiba, Kashiwanoha	Fagaceae	Quercus dentata	unpublished
		9	9	AB592763	Panaphidini	Myzocallidina	Tuberculatus	Orientuberculoides	sp. nov. IY D	Tuberculatus (Orientuberculoides) sp. nov. sp.D	Japan	Hyogo, Kobe, Port-Island	Fagaceae	Quercus dentata	Yao, 2010
	4	13	13	AB861455	Panaphidini	Myzocallidina	Tuberculatus	Orientuberculoides	sp. nov. IY D	Tuberculatus (Orientuberculoides) sp. nov. sp.D	Japan		unknown	unknown	unpublished
		9	9	AB592767	Panaphidini	Myzocallidina	Tuberculatus	Orientuberculoides	yokoyamai	Tuberculatus (Orientuberculoides) yokoyamai	Japan	Hokkaido, Tomamae-cho	Fagaceae	Quercus dentata	Yao, 2010
	4	13	13	AB861454	Panaphidini	Myzocallidina	Tuberculatus	Orientuberculoides	yokoyamai	Tuberculatus (Orientuberculoides) yokoyamai	Japan		unknown	unknown	unpublished
4	29	76	73	KR035231	Panaphidini	Myzocallidina	Tuberculatus	Tuberculatus	querceus	Tuberculatus (Tuberculatus) querceus	Canada	British Columbia, Vancouver, Van Dusen Botanical Garden	unknown	unknown	Gwiazdowski et al., 2015
		52	50	KF639670	Panaphidini	Myzocallidina	Tuberculatus	Tuberculoides	annulatus	Tuberculatus (Tuberculoides) annulatus	France	Haute-Normandie, Seine-Maritime, La Fontelaye	Fagaceae	Quercus robur	Coeur D' Acier et al., 2014
		52	50	KF639671	Panaphidini	Myzocallidina	Tuberculatus	Tuberculoides	annulatus	Tuberculatus (Tuberculoides) annulatus	France	Limousin, Creuse, Saint-Marc-a-Frongier	Fagaceae	Quercus sp.	Coeur D' Acier et al., 2014
		52	50	KF639672	Panaphidini	Myzocallidina	Tuberculatus	Tuberculoides	annulatus	Tuberculatus (Tuberculoides) annulatus	France	Limousin, Creuse, Faux-la-Montagne	Fagaceae	Quercus sp.	Coeur D' Acier et al., 2014
		52	50	KF639673	Panaphidini	Myzocallidina	Tuberculatus	Tuberculoides	annulatus	Tuberculatus (Tuberculoides) annulatus	UK	Scotland, Glencoe	Fagaceae	Quercus sp.	Coeur D' Acier et al., 2014
		52	50	KF639674	Panaphidini	Myzocallidina	Tuberculatus	Tuberculoides	annulatus	Tuberculatus (Tuberculoides) annulatus	UK	Scotland, Aberdeenshire, Inverurie	Fagaceae	Quercus sp.	Coeur D' Acier et al., 2014
		52	50	KF639675	Panaphidini	Myzocallidina	Tuberculatus	Tuberculoides	annulatus	Tuberculatus (Tuberculoides) annulatus	France	Bretagne, Finistère, Fouesnant	Fagaceae	Quercus robur	Coeur D' Acier et al., 2014
	24	66	64	KR031751	Panaphidini	Myzocallidina	Tuberculatus	Tuberculoides	annulatus	Tuberculatus (Tuberculoides) annulatus	Canada	Nova Scotia, Annapolis Co., Bridgetown community park	unknown	unknown	Gwiazdowski et al., 2015
		70	68	KR032813	Panaphidini	Myzocallidina	Tuberculatus	Tuberculoides	annulatus	Tuberculatus (Tuberculoides) annulatus	Canada	British Columbia, Kitimat, hospital parking lot		unknown	Gwiazdowski et al., 2015
	26	71	69	KR033232	Panaphidini	Myzocallidina	Tuberculatus	Tuberculoides	annulatus	Tuberculatus (Tuberculoides) annulatus	Canada	British Columbia, Saanchton, 1330 Mt. Newton Cross Road		unknown	Gwiazdowski et al., 2015
		86	83	KR038902	Panaphidini	Myzocallidina	Tuberculatus	Tuberculoides	annulatus	Tuberculatus (Tuberculoides) annulatus	USA	Washington, King Co., Seattle, Washington Park Arboretum		unknown	Gwiazdowski et al., 2015
		90	86	KR042117	Panaphidini	Myzocallidina	Tuberculatus	Tuberculoides	annulatus	Tuberculatus (Tuberculoides) annulatus	Canada	Quebec, Lanaudiere, Joliette, Parc Louis Querbes	unknown	unknown	Gwiazdowski et al., 2015
	18	53	51	KF639676	Panaphidini	Myzocallidina	Tuberculatus	Tuberculoides	eggleri	Tuberculatus (Tuberculoides) eggleri	Italy	Sicilia, Catania, Trecastagni	Fagaceae	Quercus sp.	Coeur D' Acier et al., 2014
	18	53	51	KF639677	Panaphidini	Myzocallidina	Tuberculatus	Tuberculoides	eggleri	Tuberculatus (Tuberculoides) eggleri	France	Midi-Pyrénées, Ariège, Ax-les-Thermes	Fagaceae	Quercus sp.	Coeur D' Acier et al., 2014
		43	41	KF639117	Panaphidini	Panaphidina	Appendiseta		robiniae	Appendiseta robiniae	France	Midi-Pyrénées, Ariège, Ax-les-Thermes	Fabaceae	Robinia pseudoacacia	Coeur D' Acier et al., 2014
5	34	87	81	KR039694	Panaphidini	Panaphidina	Appendiseta		robiniae	Appendiseta robiniae	Canada	British Columbia, Vancouver, 4300 Dinmont Ave	unknown	unknown	Gwiazdowski et al., 2015
3	15	40	37	JQ920918	Panaphidini	Panaphidina	Chromaphis		hirsutustibis	Chromaphis hirsutustibis	China	unknown	unknown	unknown	Liu & Qiao,
		75	73	KR034541	Panaphidini	Panaphidina	Chromaphis		juglandicola	Chromaphis juglandicola	Canada	Ontario, Niagara R.M., Vineland Station, Millennium Forest	unknown	unknown	Gwiazdowski et al., 2015
	30	78	75	KR034721	Panaphidini	Panaphidina	Ctenocallis		setosa	Ctenocallis setosa	Canada	British Columbia, Cowichan Valley Reg. Dist, Cobble Hill, Macdougall Rd	unknown	unknown	Gwiazdowski et al., 2015
		83	80	KR036033	Panaphidini	Panaphidina	Ctenocallis		setosa	Ctenocallis setosa	Canada	British Columbia, Kitimat, Tsimshian Blvd, Chalet Motel	unknown	unknown	Gwiazdowski et al., 2015
		44	42	KF639384	Panaphidini	Panaphidina	Eucallipterus		tiliae	Eucallipterus tiliae	France	Haute-Normandie, Seine-Maritime, Veules-les-Roses	Tiliaceae	Tilia x-vulgaris Hayne	Coeur D' Acier et al., 2014
		44	42	KF639385	Panaphidini	Panaphidina	Eucallipterus		tiliae	Eucallipterus tiliae	France	Haute-Normandie, Seine-Maritime, Veules-les-Roses	Tiliaceae	Tilia sp.	Coeur D' Acier et al., 2014
		44	42	KF639386	Panaphidini	Panaphidina	Eucallipterus		tiliae	Eucallipterus tiliae	Italy	Sicilia, Catania, Castania	Tiliaceae	Tilia sp.	Coeur D' Acier et al., 2014
		44	42	KF639387	Panaphidini	Panaphidina	Eucallipterus		tiliae	Eucallipterus tiliae	France	Haute-Normandie, Seine-Maritime, Criquetot-sur-Ouville	Tiliaceae	Tilia sp.	Coeur D' Acier et al., 2014
	26	71	69	KR033243	Panaphidini	Panaphidina	Eucallipterus		tiliae	Eucallipterus tiliae	Canada	Ontario, Ottawa, Central Experimental Farm, s side KW.Neatby Bldg	unknown	unknown	Gwiazdowski et al., 2015
		75	73	KR034096	Panaphidini	Panaphidina	Eucallipterus		tiliae	Eucallipterus tiliae	Canada	Ontario, Ottawa, Central Experimental Farm	unknown	unknown	Gwiazdowski et al., 2015
		75	73	KR034292	Panaphidini	Panaphidina	Eucallipterus		tiliae	Eucallipterus tiliae	Canada	Manitoba, Winnipeg, Wildwood Park	unknown	unknown	Gwiazdowski et al., 2015
5	34	87	81	KR039748	Panaphidini	Panaphidina	Eucallipterus		tiliae	Eucallipterus tiliae	Canada	Ontario, Ottawa, Central Experimental Farm	unknown	unknown	Gwiazdowski et al., 2015
		89	85	KR041100	Panaphidini	Panaphidina	Eucallipterus		tiliae	Eucallipterus tiliae	Canada	Ontario, Ottawa, Central Experimental Farm, hort gardens	unknown	unknown	Gwiazdowski et al., 2015
		90	86	KR041459	Panaphidini	Panaphidina	Eucallipterus		tiliae	Eucallipterus tiliae	Canada	Ontario, Ottawa, Central Experimental Farm, arboretum	unknown	unknown	Gwiazdowski et al., 2015
		90	86	KR042037	Panaphidini	Panaphidina	Eucallipterus		tiliae	Eucallipterus tiliae	Canada	Ontario, Ottawa, Central Experimental Farm	unknown	unknown	Gwiazdowski et al., 2015
	11	34	33	EU701760	Panaphidini	Panaphidina	Monellia		caryella	Monellia caryella	Canada	Ontario	unknown	unknown	Foottit et al., 2008
	26	71	69	KR032933	Panaphidini	Panaphidina	Monellia		caryella	Monellia caryella	Canada	Ontario, Peterborough Co., Clarina, Upper Stoney Lake, s. shore Puffers Bay, Puffer	unknown	unknown	Gwiazdowski et al., 2015
		54	52	KJ164097	Panaphidini	Panaphidina	Monelliopsis		caryae	Monelliopsis caryae	Canada	Ontario, Point Pelee National Park, Cactus Field, Cedar	unknown	unknown	unpublished
		54	52	KJ164507	Panaphidini	Panaphidina	Monelliopsis		caryae	Monelliopsis caryae	Canada	Ontario, Point Pelee National Park, Cactus Field, Cedar / Savannah	unknown	unknown	unpublished
		54	52	KJ164638	Panaphidini	Panaphidina	Monelliopsis		caryae	Monelliopsis caryae	Canada	Ontario, Point Pelee National Park, Cactus Field, Cedar / Savannah	unknown	unknown	unpublished
		54	52	KJ165069	Panaphidini	Panaphidina	Monelliopsis		caryae	Monelliopsis caryae	Canada	Ontario, Point Pelee National Park, Cactus Field, Cedar / Savannah	unknown	unknown	unpublished
		55	53	KJ165766	Panaphidini	Panaphidina	Monelliopsis		caryae	Monelliopsis caryae	Canada	Ontario, Point Pelee National Park, Cactus Field, Cedar / Savannah	unknown	unknown	unpublished
		55	53	KJ166573	Panaphidini	Panaphidina	Monelliopsis		caryae	Monelliopsis caryae	Canada	Ontario, Point Pelee National Park, Cactus Field, Cedar / Savannah	unknown	unknown	unpublished
		55	53	KJ167196	Panaphidini	Panaphidina	Monelliopsis		caryae	Monelliopsis caryae	Canada	Ontario, Point Pelee National Park, Cactus Field, Cedar / Savannah	unknown	unknown	unpublished
		55	53	KJ167914	Panaphidini	Panaphidina	Monelliopsis		caryae	Monelliopsis caryae	Canada	Ontario, Point Pelee National Park, Cactus Field, Cedar / Savannah	unknown	unknown	unpublished
		55	53	KJ637478	Panaphidini	Panaphidina	Monelliopsis		caryae	Monelliopsis caryae	Canada	Ontario, Point Pelee National Park, Cactus Field, Cedar / Savannah	unknown	unknown	unpublished
	31	79	76	KR033997	Panaphidini	Panaphidina	Monelliopsis		caryae	Monelliopsis caryae	Canada	Ontario, Ottawa, Ottawa, Central Experimental Farm, arboretum	unknown	unknown	Gwiazdowski et al., 2015
		48	46	KF639580	Panaphidini	Panaphidina	Panaphis		juglandis	Panaphis juglandis	Greece	Peloponnisos, Lakonia, Mystra	unknown	unknown	Coeur D' Acier et al., 2014
		49	47	KF639581	Panaphidini	Panaphidina	Panaphis		juglandis	Panaphis juglandis	France	Rhône-Alpes, Drôme, Ombleze	unknown	unknown	Coeur D' Acier et al., 2014
		50	48	KF639582	Panaphidini	Panaphidina	Panaphis		juglandis	Panaphis juglandis	Italy	Sicilia, Catania, Linguaglossa	unknown	unknown	Coeur D' Acier et al., 2014
		50	48	KF639583	Panaphidini	Panaphidina	Panaphis		juglandis	Panaphis juglandis	France	Aquitaine , Dordogne, Saint-Vincent-de-Cosse	unknown	unknown	Coeur D' Acier et al., 2014
		50	48	KF639612	Panaphidini	Panaphidina	Pterocallis	Pterocallis	alni	Pterocallis (Pterocallis) alni	France	Haute-Normandie, Seine-Maritime, Veules-les-Roses	unknown	unknown	Coeur D' Acier et al., 2014
		50	48	KF639613	Panaphidini	Panaphidina	Pterocallis	Pterocallis	alni	Pterocallis (Pterocallis) alni	France	Alsace, Bas-Rhin, Selestat	unknown	unknown	Coeur D' Acier et al., 2014
		64	62	KR031369	Panaphidini	Panaphidina	Pterocallis	Pterocallis	alni	Pterocallis (Pterocallis) alni	Canada	British Columbia, Alberni-Clayquot Reg. Dis, Taylor Arm Provincial Par	unknown	unknown	Gwiazdowski et al., 2015
		67	65	KR032155	Panaphidini	Panaphidina	Pterocallis	Pterocallis	alni	Pterocallis (Pterocallis) alni	Canada	British Columbia, Vancouver, UBC. Old Arboretum	unknown	unknown	Gwiazdowski et al., 2015
	27	72	70	KR033502	Panaphidini	Panaphidina	Pterocallis	Pterocallis	alni	Pterocallis (Pterocallis) alni	USA	Washington, Clallam Co., Quileute, Airport Rd	unknown	unknown	Gwiazdowski et al., 2015
	30	78	75	KR035106	Panaphidini	Panaphidina	Pterocallis	Pterocallis	alni	Pterocallis (Pterocallis) alni	Canada	Ontario, Bacchus Woods Conservation Area, past bridge near main parking area	unknown	unknown	Gwiazdowski et al., 2015
4	29	76	73	KR035282	Panaphidini	Panaphidina	Pterocallis	Pterocallis	alni	Pterocallis (Pterocallis) alni	USA	Washington, Clallam Co., Deer Park, Rd to Deer Pk, at Pk entrance	unknown	unknown	Gwiazdowski et al., 2015
		86	83	KR039097	Panaphidini	Panaphidina	Pterocallis	Pterocallis	alni	Pterocallis (Pterocallis) alni	Canada	British Columbia, Kitimat, Hwy 37 n of Humphrey Creek bridge	unknown	unknown	Gwiazdowski et al., 2015
5	34	87	81	KR039743	Panaphidini	Panaphidina	Pterocallis	Pterocallis	alni	Pterocallis (Pterocallis) alni	Canada	British Columbia, Kitimat, Mountain View Square	unknown	unknown	Gwiazdowski et al., 2015
5	34	87	81	KR040032	Panaphidini	Panaphidina	Pterocallis	Pterocallis	alni	Pterocallis (Pterocallis) alni	Canada	British Columbia, Alberni-Clayquot Reg. Dis, Ucluelet, Mill Stream Rd off West Main Forest Rd	unknown	unknown	Gwiazdowski et al., 2015
	31	79	76	KR033643	Panaphidini	Panaphidina	Pterocallis	Pterocallis	alnifoliaie	Pterocallis (Pterocallis) alnifoliae	USA	Minnesota, Aitkin Co., McGrath	unknown	unknown	Gwiazdowski et al., 2015
	13	38	37	EU701875	Panaphidini	Panaphidina	Pterocallis	Pterocallis	rhombifoliae	Pterocallis (Pterocallis) rhombifoliae	Canada	Ontario	unknown	unknown	Foottit et al., 2008
	13	38	37	EU701898	Panaphidini	Panaphidina	Sarucallis		kahawaluokalani	Sarucallis kahawaluokalani	USA	South Carolina	unknown	unknown	Foottit et al., 2008
	13	38	37	EU701905	Panaphidini	Panaphidina	Shivaphis	Shivaphis	celti	Shivaphis (Shivaphis) celti	USA	North Carolina	unknown	unknown	Foottit et al., 2008
3	15	40	37	JQ920934	Panaphidini	Panaphidina	Shivaphis	Shivaphis	celti	Shivaphis (Shivaphis) celti	China	Fujian Province, Mt. Wuyi	Magnoliaceae	Magnolia officinalis	Chen et al., 2013
		54	52	KF772792	Panaphidini	Panaphidina	Shivaphis	Sinishivaphis	pteroceltis	Shivaphis (Sinishivaphis) pteroceltis	China		unknown	Pteroceltis tatarinowii	Jiang et al., 2014
		54	52	KF772793	Panaphidini	Panaphidina	Shivaphis	Sinishivaphis	pteroceltis	Shivaphis (Sinishivaphis) pteroceltis	China		unknown	Pteroceltis tatarinowii	Jiang et al., 2014
		54	52	KF772794	Panaphidini	Panaphidina	Shivaphis	Sinishivaphis	pteroceltis	Shivaphis (Sinishivaphis) pteroceltis	China		unknown	Pteroceltis tatarinowii	Jiang et al., 2014
	13	38	37	EU701915	Panaphidini	Panaphidina	Takecallis		arundicolens	Takecallis arundicolens	USA	California	unknown	unknown	Foottit et al., 2008
		52	50	KF639649	Panaphidini	Panaphidina	Takecallis		arundicolens	Takecallis arundicolens	France	Languedoc-Roussillon , Pyrénées-Orientales, Banyuls-sur-Mer	Poaceae	Bambou sp.	Coeur D' Acier et al., 2014
				JX205217	Panaphidini	Panaphidina	Takecallis		arundinariae	Takecallis arundinariae	China	unknown	unknown	unknown	unpublished
		52	50	KF639650	Panaphidini	Panaphidina	Takecallis		arundinariae	Takecallis arundinariae	France	Provence-Alpes-Côte- d'Azur, Alpes-Maritimes, Antibes	unknown	unknown	Coeur D' Acier et al., 2014
		75	73	KR034488	Panaphidini	Panaphidina	Takecallis		arundinariae	Takecallis arundinariae	USA	Hawaii, Hawaii, Volcano Village	unknown	unknown	Gwiazdowski et al., 2015
		77	74	KR034713	Panaphidini	Panaphidina	Takecallis		arundinariae	Takecallis arundinariae	Canada	British Columbia, Langley, Bamboo Canada, 6782 - 248 Street	unknown	unknown	Gwiazdowski et al., 2015
		8	8	AB592749	Panaphidini	Panaphidina	Takecallis		sasae	Takecallis sasae	Japan		unknown	unknown	Yao, 2010
		52	50	KF639651	Panaphidini	Panaphidina	Takecallis		taiwana	Takecallis taiwana	Italy	Sicilia, Catania, Castania	Gramineae	Phyllostachys sp.	Coeur D' Acier et al., 2014
	13	38	37	EU701926	Panaphidini	Panaphidina	Therioaphis	Pterocallidium	trifolii	Therioaphis (Pterocallidium) trifolii	Canada	Ontario	unknown	unknown	Foottit et al., 2008
		55	53	KR030857	Panaphidini	Panaphidina	Therioaphis	Pterocallidium	trifolii	Therioaphis (Pterocallidium) trifolii	Canada	Ontario, Guelph, 25 Division St.	unknown	unknown	Gwiazdowski et al., 2015
	21	59	57	KR030917	Panaphidini	Panaphidina	Therioaphis	Pterocallidium	trifolii	Therioaphis (Pterocallidium) trifolii	Canada	Ontario, Carden Alvar, North Bear	unknown	unknown	Gwiazdowski et al., 2015
		65	63	KR031680	Panaphidini	Panaphidina	Therioaphis	Pterocallidium	trifolii	Therioaphis (Pterocallidium) trifolii	Canada	Quebec, Monteregie, Parc national du Mont-Sai, parking/lakes	unknown	unknown	Gwiazdowski et al., 2015
		67	65	KR032614	Panaphidini	Panaphidina	Therioaphis	Pterocallidium	trifolii	Therioaphis (Pterocallidium) trifolii	Canada	Ontario, Leeds and Grenville, Elizabethtown-Kitley, 4452 Rowsome Rd., Elizabethtown	unknown	unknown	Gwiazdowski et al., 2015
	27	72	70	KR033470	Panaphidini	Panaphidina	Therioaphis	Pterocallidium	trifolii	Therioaphis (Pterocallidium) trifolii	Canada	Ontario, Wellington County, Puslinch Township, Concession 11/Hume Rd	unknown	unknown	Gwiazdowski et al., 2015
		73	71	KR033623	Panaphidini	Panaphidina	Therioaphis	Pterocallidium	trifolii	Therioaphis (Pterocallidium) trifolii	Canada	Ontario, Carden Alvar, North Bear	unknown	unknown	Gwiazdowski et al., 2015
	30	78	75	KR034831	Panaphidini	Panaphidina	Therioaphis	Pterocallidium	trifolii	Therioaphis (Pterocallidium) trifolii	Canada	Ontario, Leeds and Grenville, Elizabethtown-Kitley, 4452 Rowsome Rd., Elizabethtown	unknown	unknown	Gwiazdowski et al., 2015
		137	116	KR035558	Panaphidini	Panaphidina	Therioaphis	Pterocallidium	trifolii	Therioaphis (Pterocallidium) trifolii	USA	Tennessee, Great Smoky Mountains National Park, Twin Creeks Science and Education Center	unknown	unknown	Gwiazdowski et al., 2015
	32	80	77	KR035633	Panaphidini	Panaphidina	Therioaphis	Pterocallidium	trifolii	Therioaphis (Pterocallidium) trifolii	Canada	Saskatchewan, Prince Albert NP	unknown	unknown	Gwiazdowski et al., 2015
		83	80	KR036609	Panaphidini	Panaphidina	Therioaphis	Pterocallidium	trifolii	Therioaphis (Pterocallidium) trifolii	Canada	Quebec, Hudson, Ch. Harwood	unknown	unknown	Gwiazdowski et al., 2015
		84	81	KR037058	Panaphidini	Panaphidina	Therioaphis	Pterocallidium	trifolii	Therioaphis (Pterocallidium) trifolii	Canada	Ontario, Leeds and Grenville, Elizabethtown-Kitley, 4452 Rowsome Rd., Elizabethtown	unknown	unknown	Gwiazdowski et al., 2015
		84	81	KR037327	Panaphidini	Panaphidina	Therioaphis	Pterocallidium	trifolii	Therioaphis (Pterocallidium) trifolii	Canada	Ontario, Carden Alvar, North Bear	unknown	unknown	Gwiazdowski et al., 2015
		84	81	KR037339	Panaphidini	Panaphidina	Therioaphis	Pterocallidium	trifolii	Therioaphis (Pterocallidium) trifolii	USA	Tennessee, Great Smoky Mountains National Park, Twin Creeks Science and Education Center	unknown	unknown	Gwiazdowski et al., 2015
		84	81	KR037521	Panaphidini	Panaphidina	Therioaphis	Pterocallidium	trifolii	Therioaphis (Pterocallidium) trifolii	USA	Tennessee, Great Smoky Mountains National Park, Twin Creeks Science and Education Center	unknown	unknown	Gwiazdowski et al., 2015
		85	82	KR038403	Panaphidini	Panaphidina	Therioaphis	Pterocallidium	trifolii	Therioaphis (Pterocallidium) trifolii	Canada	Saskatchewan, Grasslands NP, Just past bridge over Frenchman River	unknown	unknown	Gwiazdowski et al., 2015
		86	83	KR038929	Panaphidini	Panaphidina	Therioaphis	Pterocallidium	trifolii	Therioaphis (Pterocallidium) trifolii	USA	Tennessee, Great Smoky Mountains National Park, Twin Creeks Science and Education Center	unknown	unknown	Gwiazdowski et al., 2015
5	34	87	81	KR039627	Panaphidini	Panaphidina	Therioaphis	Pterocallidium	trifolii	Therioaphis (Pterocallidium) trifolii	USA	Tennessee, Great Smoky Mountains National Park, Twin Creeks Science and Education Center	unknown	unknown	Gwiazdowski et al., 2015
5	34	87	81	KR039753	Panaphidini	Panaphidina	Therioaphis	Pterocallidium	trifolii	Therioaphis (Pterocallidium) trifolii	Canada	Ontario, Wellington County, Puslinch Township, Concession 11/Hume Rd	unknown	unknown	Gwiazdowski et al., 2015
5	34	87	81	KR040377	Panaphidini	Panaphidina	Therioaphis	Pterocallidium	trifolii	Therioaphis (Pterocallidium) trifolii	Canada	Saskatchewan, Grasslands NP, Just past bridge over Frenchman River	unknown	unknown	Gwiazdowski et al., 2015
				KR040533	Panaphidini	Panaphidina	Therioaphis	Pterocallidium	trifolii	Therioaphis (Pterocallidium) trifolii	Canada	Ontario, Wellington County	unknown	unknown	Gwiazdowski et al., 2015
	35	88	84	KR041039	Panaphidini	Panaphidina	Therioaphis	Pterocallidium	trifolii	Therioaphis (Pterocallidium) trifolii	Canada	Ontario, Puslinch, Property of Bob Hanner, Hardwood forest	unknown	unknown	Gwiazdowski et al., 2015
		90	86	KR041752	Panaphidini	Panaphidina	Therioaphis	Pterocallidium	trifolii	Therioaphis (Pterocallidium) trifolii	Canada	Ontario, Leeds and Grenville, Elizabethtown-Kitley, 4452 Rowsome Rd., Elizabethtown	unknown	unknown	Gwiazdowski et al., 2015
		90	86	KR042289	Panaphidini	Panaphidina	Therioaphis	Pterocallidium	trifolii	Therioaphis (Pterocallidium) trifolii	Canada	Ontario, Carden Alvar, North Bear	unknown	unknown	Gwiazdowski et al., 2015
		90	86	KR042337	Panaphidini	Panaphidina	Therioaphis	Pterocallidium	trifolii	Therioaphis (Pterocallidium) trifolii	Canada	Ontario, Wellington County, Puslinch Township, Concession 11/Hume Rd	unknown	unknown	Gwiazdowski et al., 2015
		90	86	KR042415	Panaphidini	Panaphidina	Therioaphis	Pterocallidium	trifolii	Therioaphis (Pterocallidium) trifolii	Canada	Ontario, Puslinch, Property of Bob Hanner, Hardwood forest	unknown	unknown	Gwiazdowski et al., 2015
		90	86	KR042606	Panaphidini	Panaphidina	Therioaphis	Pterocallidium	trifolii	Therioaphis (Pterocallidium) trifolii	Canada	Ontario, Carden Alvar, North Bear	unknown	unknown	Gwiazdowski et al., 2015
		90	86	KR043314	Panaphidini	Panaphidina	Therioaphis	Pterocallidium	trifolii	Therioaphis (Pterocallidium) trifolii	Canada	Ontario, Leeds and Grenville, Elizabethtown-Kitley, 4452 Rowsome Rd., Elizabethtown	unknown	unknown	Gwiazdowski et al., 2015
		90	86	KR043644	Panaphidini	Panaphidina	Therioaphis	Pterocallidium	trifolii	Therioaphis (Pterocallidium) trifolii	USA	Tennessee, Great Smoky Mountains National Park, Twin Creeks Science and Education Center	unknown	unknown	Gwiazdowski et al., 2015
		90	86	KR043952	Panaphidini	Panaphidina	Therioaphis	Pterocallidium	trifolii	Therioaphis (Pterocallidium) trifolii	Canada	Ontario, Puslinch, Property of Bob Hanner, Hardwood forest	unknown	unknown	Gwiazdowski et al., 2015
		91	87	KR044185	Panaphidini	Panaphidina	Therioaphis	Pterocallidium	trifolii	Therioaphis (Pterocallidium) trifolii	USA	Tennessee, Great Smoky Mountains National Park, Twin Creeks Science and Education Center	unknown	unknown	Gwiazdowski et al., 2015
		91	87	KR044495	Panaphidini	Panaphidina	Therioaphis	Pterocallidium	trifolii	Therioaphis (Pterocallidium) trifolii	Canada	Ontario, Leeds and Grenville, Elizabethtown-Kitley, 4452 Rowsome Rd., Elizabethtown	unknown	unknown	Gwiazdowski et al., 2015
		91	87	KR044624	Panaphidini	Panaphidina	Therioaphis	Pterocallidium	trifolii	Therioaphis (Pterocallidium) trifolii	Canada	Ontario, Wellington County, Puslinch Township, Concession 11/Hume Rd	unknown	unknown	Gwiazdowski et al., 2015
	37	94	90	KR045149	Panaphidini	Panaphidina	Therioaphis	Pterocallidium	trifolii	Therioaphis (Pterocallidium) trifolii	Canada	Ontario, Puslinch, Property of Bob Hanner, Hardwood forest	unknown	unknown	Gwiazdowski et al., 2015
	37	94	90	KR340828	Panaphidini	Panaphidina	Therioaphis	Pterocallidium	trifolii	Therioaphis (Pterocallidium) trifolii	Canada	Ontario, Georgian Bay Islands National Park, Beausoleil Island, Cedar Spring Campground	unknown	unknown	Gwiazdowski et al., 2015
	37	94	90	KR343160	Panaphidini	Panaphidina	Therioaphis	Pterocallidium	trifolii	Therioaphis (Pterocallidium) trifolii	Canada	Ontario, Georgian Bay Islands National Park, Beausoleil Island, Cedar Spring Campground	unknown	unknown	Gwiazdowski et al., 2015
	37	94	90	KR345395	Panaphidini	Panaphidina	Therioaphis	Pterocallidium	trifolii	Therioaphis (Pterocallidium) trifolii	Canada	Ontario, Georgian Bay Islands National Park, Beausoleil Island, Cedar Spring Campground	unknown	unknown	Gwiazdowski et al., 2015
	37	94	90	KR345560	Panaphidini	Panaphidina	Therioaphis	Pterocallidium	trifolii	Therioaphis (Pterocallidium) trifolii	Canada	Ontario, Georgian Bay Islands National Park, Beausoleil Island, Cedar Spring Campground	unknown	unknown	Gwiazdowski et al., 2015
		95	91	KR346488	Panaphidini	Panaphidina	Therioaphis	Pterocallidium	trifolii	Therioaphis (Pterocallidium) trifolii	Canada	Ontario, Georgian Bay Islands National Park, Beausoleil Island, Cedar Spring Campground	unknown	unknown	Gwiazdowski et al., 2015
		95	91	KR346857	Panaphidini	Panaphidina	Therioaphis	Pterocallidium	trifolii	Therioaphis (Pterocallidium) trifolii	Canada	Ontario, Georgian Bay Islands National Park, Beausoleil Island, Cedar Spring Campground	unknown	unknown	Gwiazdowski et al., 2015
		52	50	KF639664	Panaphidini	Panaphidina	Therioaphis	Rhizoberlesia	riehmi	Therioaphis (Rhizoberlesia) riehmi	Greece	Peloponnisos, Argolida, Kivéri	Fabaceae	Melilotus indica	Coeur D' Acier et al., 2014
		52	50	KF639665	Panaphidini	Panaphidina	Therioaphis	Rhizoberlesia	riehmi	Therioaphis (Rhizoberlesia) riehmi	Italy	Sicilia, Catania, Castania	Fabaceae	Melilotus sp.	Coeur D' Acier et al., 2014
		52	50	KF639666	Panaphidini	Panaphidina	Therioaphis	Rhizoberlesia	riehmi	Therioaphis (Rhizoberlesia) riehmi	France	Languedoc-Roussillon , Hérault, La Boissiere	Fabaceae	Melilotus sp.	Coeur D' Acier et al., 2014
		52	50	KF639667	Panaphidini	Panaphidina	Therioaphis	Rhizoberlesia	riehmi	Therioaphis (Rhizoberlesia) riehmi	France	Poitou-Charentes, Charente-Maritime, Chatelaillon-Plage	Fabaceae	Melilotus officinalis	Coeur D' Acier et al., 2014
		55	53	KR030902	Panaphidini	Panaphidina	Therioaphis	Rhizoberlesia	riehmi	Therioaphis (Rhizoberlesia) riehmi	Canada	Saskatchewan, Grasslands NP, Just past bridge over Frenchman Riverpublished	unknown	unknown	Gwiazdowski et al., 2015
		83	80	KR036412	Panaphidini	Panaphidina	Therioaphis	Rhizoberlesia	riehmi	Therioaphis (Rhizoberlesia) riehmi	USA	Michigan, Alger Co., Rock River, Rock River Rd CR H-101 at Onota-Autrain Rd USFS	unknown	unknown	Gwiazdowski et al., 2015
		83	80	KR037024	Panaphidini	Panaphidina	Therioaphis	Rhizoberlesia	riehmi	Therioaphis (Rhizoberlesia) riehmi	Canada	Alberta, Wood Buffalo NP, Benchmark Weather Station	unknown	unknown	Gwiazdowski et al., 2015
		85	82	KR038452	Panaphidini	Panaphidina	Therioaphis	Rhizoberlesia	riehmi	Therioaphis (Rhizoberlesia) riehmi	Canada	Quebec, Bas-Saint-Laurent, Parc national du Bic, Pointe aux epinettes	unknown	unknown	Gwiazdowski et al., 2015
	35	88	84	KR040917	Panaphidini	Panaphidina	Therioaphis	Rhizoberlesia	riehmi	Therioaphis (Rhizoberlesia) riehmi	Canada	Manitoba, Mystery Lake LGD, Thompson, Hwy 280 near Southwest Bay Mystery Lake	unknown	unknown	Gwiazdowski et al., 2015
		90	86	KR041111	Panaphidini	Panaphidina	Therioaphis	Rhizoberlesia	riehmi	Therioaphis (Rhizoberlesia) riehmi	Canada	Saskatchewan, Grasslands NP, Just past bridge over Frenchman River	unknown	unknown	Gwiazdowski et al., 2015
		90	86	KR042462	Panaphidini	Panaphidina	Therioaphis	Rhizoberlesia	riehmi	Therioaphis (Rhizoberlesia) riehmi	Canada	New Brunswick, Restigouche Co., New Mills, RR allowance	unknown	unknown	Gwiazdowski et al., 2015
		90	86	KR043530	Panaphidini	Panaphidina	Therioaphis	Rhizoberlesia	riehmi	Therioaphis (Rhizoberlesia) riehmi	Canada	Ontario, Rideau Ward, McKenna Road / Montague Boundary Road	unknown	unknown	Gwiazdowski et al., 2015
		90	86	KR043973	Panaphidini	Panaphidina	Therioaphis	Rhizoberlesia	riehmi	Therioaphis (Rhizoberlesia) riehmi	Canada	Saskatchewan, Grasslands NP, Just past bridge over Frenchman River	unknown	unknown	Gwiazdowski et al., 2015
				GU978821	Panaphidini	Panaphidina	Tiliaphis		shinae	Tiliaphis shinae	Korea		unknown	unknown	Lee et al., 2011
		52	50	KF639668	Panaphidini	Panaphidina	Tinocallis	Sappocallis	takachihoensis	Tinocallis (Sappocallis) takachihoensis	France	Languedoc-Roussillon , Pyrénées-Orientales, Banyuls-sur-Mer	Ulmaceae	Ulmus sp.	Coeur D' Acier et al., 2014
				EU701929	Panaphidini	Panaphidina	Tinocallis	Tinocallis	ulmifolii	Tinocallis (Tinocallis) ulmifolii	Canada	Ontario	unknown	unknown	Foottit et al., 2008
		83	80	KR036550	Panaphidini	Panaphidina	Tinocallis	Tinocallis	ulmifolii	Tinocallis (Tinocallis) ulmifolii	Canada	Ontario, Ottawa, Ottawa, Albion Rd North / Walkley Rd	unknown	unknown	Gwiazdowski et al., 2015
		83	80	KR036717	Panaphidini	Panaphidina	Tinocallis	Tinocallis	ulmifolii	Tinocallis (Tinocallis) ulmifolii	Canada	Quebec, Lanaudiere, Joliette, Rives de la riviere l'Assomption	unknown	unknown	Gwiazdowski et al., 2015
		91	87	KR044572	Panaphidini	Panaphidina	Tinocallis	Tinocallis	ulmifolii	Tinocallis (Tinocallis) ulmifolii	Canada	Ontario, Puslinch, Property of Bob Hanner, Hardwood forest	unknown	unknown	Gwiazdowski et al., 2015
